# Supplementary material for: Identification of systemic biomarkers and potential drug targets for age-related macular degeneration
Source: Front Aging Neurosci. 2024 Feb 1;16:1322519. doi: 10.3389/fnagi.2024.1322519 (PMC10867226; doi:10.3389/fnagi.2024.1322519)
Supplement: Supplementary file 1 [file Data_Sheet_1.xlsx]

## Sheet: Table S1
Supplementary Table 1. Senescence-related genes
Classification	Gene symbol
(Metallo-)proteases	CTSB
(Metallo-)proteases	HGF
(Metallo-)proteases	MMP1
(Metallo-)proteases	MMP10
(Metallo-)proteases	MMP12
(Metallo-)proteases	MMP13
(Metallo-)proteases	MMP14
(Metallo-)proteases	MMP2
(Metallo-)proteases	MMP3
(Metallo-)proteases	MMP9
(Metallo-)proteases	PAPPA
(Metallo-)proteases	PLAT
(Metallo-)proteases	PLAU
Cytokine/Chemokine	CCL1
Cytokine/Chemokine	CCL13
Cytokine/Chemokine	CCL16
Cytokine/Chemokine	CCL2
Cytokine/Chemokine	CCL20
Cytokine/Chemokine	CCL24
Cytokine/Chemokine	CCL26
Cytokine/Chemokine	CCL3
Cytokine/Chemokine	CCL3L1
Cytokine/Chemokine	CCL4
Cytokine/Chemokine	CCL5
Cytokine/Chemokine	CCL7
Cytokine/Chemokine	CCL8
Cytokine/Chemokine	CSF1
Cytokine/Chemokine	CSF2
Cytokine/Chemokine	CXCL1
Cytokine/Chemokine	CXCL10
Cytokine/Chemokine	CXCL12
Cytokine/Chemokine	CXCL16
Cytokine/Chemokine	CXCL2
Cytokine/Chemokine	CXCL3
Cytokine/Chemokine	CXCL8
Cytokine/Chemokine	CXCR2
Cytokine/Chemokine	IL10
Cytokine/Chemokine	IL13
Cytokine/Chemokine	IL15
Cytokine/Chemokine	IL18
Cytokine/Chemokine	IL1A
Cytokine/Chemokine	IL1B
Cytokine/Chemokine	IL2
Cytokine/Chemokine	IL32
Cytokine/Chemokine	IL6
Cytokine/Chemokine	IL7
Cytokine/Chemokine	SPP1
Cytokine/Chemokine	TNF
Growth factor	AREG
Growth factor	BMP2
Growth factor	BMP6
Growth factor	EREG
Growth factor	FGF1
Growth factor	FGF2
Growth factor	FGF7
Growth factor	GDF15
Growth factor	IGF1
Growth factor	INHA
Growth factor	KITLG
Growth factor	NRG1
Growth factor	PGF
Growth factor	VEGFA
Growth factor	VEGFC
Intercellular signal molecule	ANGPT1
Intercellular signal molecule	ANGPTL4
Intercellular signal molecule	DKK1
Intercellular signal molecule	EDN1
Intercellular signal molecule	ESM1
Intercellular signal molecule	GMFG
Intercellular signal molecule	SEMA3F
Intercellular signal molecule	SPX
Intercellular signal molecule	VGF
Intercellular signal molecule	WNT16
Intercellular signal molecule	WNT2
Miscellaneous	ANG
Miscellaneous	BEX3
Miscellaneous	CD55
Miscellaneous	GEM
Miscellaneous	ICAM1
Miscellaneous	ICAM3
Miscellaneous	IGFBP7
Miscellaneous	IQGAP2
Miscellaneous	LCP1
Miscellaneous	NAP1L4
Miscellaneous	PECAM1
Miscellaneous	PTBP1
Miscellaneous	SCAMP4
Miscellaneous	TUBGCP2
Protease inhibitors	C3
Protease inhibitors	CST4
Protease inhibitors	IGFBP1
Protease inhibitors	IGFBP2
Protease inhibitors	IGFBP3
Protease inhibitors	IGFBP4
Protease inhibitors	IGFBP5
Protease inhibitors	IGFBP6
Protease inhibitors	SERPINB4
Protease inhibitors	SERPINE1
Protease inhibitors	SERPINE2
Protease inhibitors	TIMP2
Protein modifying enzymes	ITPKA
Protein modifying enzymes	MIF
Protein modifying enzymes	PIGF
Protein modifying enzymes	PTGES
Protein modifying enzymes	RPS6KA5
Transcription factors and regulators	CTNNB1
Transcription factors and regulators	ETS2
Transcription factors and regulators	HMGB1
Transcription factors and regulators	JUN
Transmembrane signal receptors	ACVR1B
Transmembrane signal receptors	AXL
Transmembrane signal receptors	CD9
Transmembrane signal receptors	CSF2RB
Transmembrane signal receptors	EGF
Transmembrane signal receptors	EGFR
Transmembrane signal receptors	FAS
Transmembrane signal receptors	IL6ST
Transmembrane signal receptors	ITGA2
Transmembrane signal receptors	PLAUR
Transmembrane signal receptors	PTGER2
Transmembrane signal receptors	SELPLG
Transmembrane signal receptors	TNFRSF10C
Transmembrane signal receptors	TNFRSF11B
Transmembrane signal receptors	TNFRSF1A
Transmembrane signal receptors	TNFRSF1B

## Sheet: Table S2
Supplementary Table 2. Druggable genes from DGIdb
entrez_gene_symbol	gene_long_name	category_sources	category
A1BG	ALPHA-1-B GLYCOPROTEIN	HingoraniCasas	DRUGGABLE GENOME
A2M	ALPHA-2-MACROGLOBULIN	HingoraniCasas	DRUGGABLE GENOME
A2ML1	ALPHA-2-MACROGLOBULIN LIKE 1	HingoraniCasas	DRUGGABLE GENOME
AADAC	ARYLACETAMIDE DEACETYLASE	RussLampel	DRUGGABLE GENOME
AADACL2	ARYLACETAMIDE DEACETYLASE LIKE 2	HingoraniCasas	DRUGGABLE GENOME
AADAT	AMINOADIPATE AMINOTRANSFERASE	HingoraniCasas	DRUGGABLE GENOME
AAK1	AP2 ASSOCIATED KINASE 1	HingoraniCasas,RussLampel	DRUGGABLE GENOME
AATK	APOPTOSIS ASSOCIATED TYROSINE KINASE	HopkinsGroom,HingoraniCasas,RussLampel	DRUGGABLE GENOME
ABAT	4-AMINOBUTYRATE AMINOTRANSFERASE	RussLampel,HopkinsGroom,HingoraniCasas	DRUGGABLE GENOME
ABCA1	ATP BINDING CASSETTE SUBFAMILY A MEMBER 1	RussLampel,HingoraniCasas	DRUGGABLE GENOME
ABCA10	ATP BINDING CASSETTE SUBFAMILY A MEMBER 10	RussLampel	DRUGGABLE GENOME
ABCA12	ATP BINDING CASSETTE SUBFAMILY A MEMBER 12	RussLampel,HingoraniCasas	DRUGGABLE GENOME
ABCA13	ATP BINDING CASSETTE SUBFAMILY A MEMBER 13	HingoraniCasas,RussLampel	DRUGGABLE GENOME
ABCA2	ATP BINDING CASSETTE SUBFAMILY A MEMBER 2	RussLampel,HingoraniCasas	DRUGGABLE GENOME
ABCA3	ATP BINDING CASSETTE SUBFAMILY A MEMBER 3	HingoraniCasas,RussLampel	DRUGGABLE GENOME
ABCA4	ATP BINDING CASSETTE SUBFAMILY A MEMBER 4	HingoraniCasas,RussLampel	DRUGGABLE GENOME
ABCA5	ATP BINDING CASSETTE SUBFAMILY A MEMBER 5	RussLampel	DRUGGABLE GENOME
ABCA6	ATP BINDING CASSETTE SUBFAMILY A MEMBER 6	RussLampel	DRUGGABLE GENOME
ABCA7	ATP BINDING CASSETTE SUBFAMILY A MEMBER 7	HingoraniCasas,RussLampel	DRUGGABLE GENOME
ABCA8	ATP BINDING CASSETTE SUBFAMILY A MEMBER 8	RussLampel	DRUGGABLE GENOME
ABCA9	ATP BINDING CASSETTE SUBFAMILY A MEMBER 9	RussLampel	DRUGGABLE GENOME
ABCB1	ATP BINDING CASSETTE SUBFAMILY B MEMBER 1	HingoraniCasas,HopkinsGroom,RussLampel	DRUGGABLE GENOME
ABCB10	ATP BINDING CASSETTE SUBFAMILY B MEMBER 10	HopkinsGroom,RussLampel	DRUGGABLE GENOME
ABCB11	ATP BINDING CASSETTE SUBFAMILY B MEMBER 11	HopkinsGroom,RussLampel,HingoraniCasas	DRUGGABLE GENOME
ABCB4	ATP BINDING CASSETTE SUBFAMILY B MEMBER 4	HingoraniCasas,HopkinsGroom,RussLampel	DRUGGABLE GENOME
ABCB5	ATP BINDING CASSETTE SUBFAMILY B MEMBER 5	HopkinsGroom,HingoraniCasas,RussLampel	DRUGGABLE GENOME
ABCB6	ATP BINDING CASSETTE SUBFAMILY B MEMBER 6 (LANGEREIS BLOOD GROUP)	RussLampel,HopkinsGroom,HingoraniCasas	DRUGGABLE GENOME
ABCB7	ATP BINDING CASSETTE SUBFAMILY B MEMBER 7	HopkinsGroom,RussLampel,HingoraniCasas	DRUGGABLE GENOME
ABCB8	ATP BINDING CASSETTE SUBFAMILY B MEMBER 8	HopkinsGroom,HingoraniCasas,RussLampel	DRUGGABLE GENOME
ABCB9	ATP BINDING CASSETTE SUBFAMILY B MEMBER 9	RussLampel,HopkinsGroom	DRUGGABLE GENOME
ABCC1	ATP BINDING CASSETTE SUBFAMILY C MEMBER 1	RussLampel,HopkinsGroom,HingoraniCasas	DRUGGABLE GENOME
ABCC10	ATP BINDING CASSETTE SUBFAMILY C MEMBER 10	RussLampel,HopkinsGroom,HingoraniCasas	DRUGGABLE GENOME
ABCC11	ATP BINDING CASSETTE SUBFAMILY C MEMBER 11	RussLampel,HopkinsGroom,HingoraniCasas	DRUGGABLE GENOME
ABCC12	ATP BINDING CASSETTE SUBFAMILY C MEMBER 12	HopkinsGroom,HingoraniCasas,RussLampel	DRUGGABLE GENOME
ABCC13	ATP BINDING CASSETTE SUBFAMILY C MEMBER 13 (PSEUDOGENE)	RussLampel,HopkinsGroom	DRUGGABLE GENOME
ABCC2	ATP BINDING CASSETTE SUBFAMILY C MEMBER 2	HingoraniCasas,HopkinsGroom,RussLampel	DRUGGABLE GENOME
ABCC3	ATP BINDING CASSETTE SUBFAMILY C MEMBER 3	RussLampel,HingoraniCasas,HopkinsGroom	DRUGGABLE GENOME
ABCC4	ATP BINDING CASSETTE SUBFAMILY C MEMBER 4	HopkinsGroom,RussLampel,HingoraniCasas	DRUGGABLE GENOME
ABCC5	ATP BINDING CASSETTE SUBFAMILY C MEMBER 5	HingoraniCasas,HopkinsGroom,RussLampel	DRUGGABLE GENOME
ABCC6	ATP BINDING CASSETTE SUBFAMILY C MEMBER 6	RussLampel,HopkinsGroom,HingoraniCasas	DRUGGABLE GENOME
ABCC8	ATP BINDING CASSETTE SUBFAMILY C MEMBER 8	HopkinsGroom,RussLampel,HingoraniCasas	DRUGGABLE GENOME
ABCC9	ATP BINDING CASSETTE SUBFAMILY C MEMBER 9	HopkinsGroom,HingoraniCasas,RussLampel	DRUGGABLE GENOME
ABCD1	ATP BINDING CASSETTE SUBFAMILY D MEMBER 1	RussLampel	DRUGGABLE GENOME
ABCD2	ATP BINDING CASSETTE SUBFAMILY D MEMBER 2	RussLampel	DRUGGABLE GENOME
ABCD3	ATP BINDING CASSETTE SUBFAMILY D MEMBER 3	RussLampel	DRUGGABLE GENOME
ABCD4	ATP BINDING CASSETTE SUBFAMILY D MEMBER 4	RussLampel	DRUGGABLE GENOME
ABCE1	ATP BINDING CASSETTE SUBFAMILY E MEMBER 1	RussLampel	DRUGGABLE GENOME
ABCF1	ATP BINDING CASSETTE SUBFAMILY F MEMBER 1	RussLampel	DRUGGABLE GENOME
ABCF2	ATP BINDING CASSETTE SUBFAMILY F MEMBER 2	RussLampel	DRUGGABLE GENOME
ABCF3	ATP BINDING CASSETTE SUBFAMILY F MEMBER 3	RussLampel	DRUGGABLE GENOME
ABCG1	ATP BINDING CASSETTE SUBFAMILY G MEMBER 1	RussLampel,HingoraniCasas	DRUGGABLE GENOME
ABCG2	ATP BINDING CASSETTE SUBFAMILY G MEMBER 2 (JUNIOR BLOOD GROUP)	HingoraniCasas,RussLampel	DRUGGABLE GENOME
ABCG4	ATP BINDING CASSETTE SUBFAMILY G MEMBER 4	RussLampel	DRUGGABLE GENOME
ABCG5	ATP BINDING CASSETTE SUBFAMILY G MEMBER 5	RussLampel	DRUGGABLE GENOME
ABCG8	ATP BINDING CASSETTE SUBFAMILY G MEMBER 8	RussLampel	DRUGGABLE GENOME
ABHD12	ABHYDROLASE DOMAIN CONTAINING 12	HingoraniCasas	DRUGGABLE GENOME
ABHD16A	ABHYDROLASE DOMAIN CONTAINING 16A	HingoraniCasas	DRUGGABLE GENOME
ABI3BP	ABI FAMILY MEMBER 3 BINDING PROTEIN	HingoraniCasas	DRUGGABLE GENOME
ABL1	ABL PROTO-ONCOGENE 1, NON-RECEPTOR TYROSINE KINASE	RussLampel,HingoraniCasas,HopkinsGroom	DRUGGABLE GENOME
ABL2	ABL PROTO-ONCOGENE 2, NON-RECEPTOR TYROSINE KINASE	HopkinsGroom,RussLampel,HingoraniCasas	DRUGGABLE GENOME
ACACA	ACETYL-COA CARBOXYLASE ALPHA	HingoraniCasas,RussLampel,HopkinsGroom	DRUGGABLE GENOME
ACACB	ACETYL-COA CARBOXYLASE BETA	RussLampel,HingoraniCasas,HopkinsGroom	DRUGGABLE GENOME
ACAN	AGGRECAN	HopkinsGroom,HingoraniCasas	DRUGGABLE GENOME
ACE	ANGIOTENSIN I CONVERTING ENZYME	RussLampel,HingoraniCasas,HingoraniCasas	DRUGGABLE GENOME
ACE2	ANGIOTENSIN I CONVERTING ENZYME 2	RussLampel,HingoraniCasas	DRUGGABLE GENOME
ACHE	ACETYLCHOLINESTERASE (CARTWRIGHT BLOOD GROUP)	HingoraniCasas,RussLampel,HopkinsGroom	DRUGGABLE GENOME
ACKR1	ATYPICAL CHEMOKINE RECEPTOR 1 (DUFFY BLOOD GROUP)	HingoraniCasas	DRUGGABLE GENOME
ACKR2	ATYPICAL CHEMOKINE RECEPTOR 2	HopkinsGroom,RussLampel,HingoraniCasas	DRUGGABLE GENOME
ACKR3	ATYPICAL CHEMOKINE RECEPTOR 3	RussLampel,HingoraniCasas,HopkinsGroom	DRUGGABLE GENOME
ACKR4	ATYPICAL CHEMOKINE RECEPTOR 4	HingoraniCasas,HopkinsGroom,RussLampel	DRUGGABLE GENOME
ACLY	ATP CITRATE LYASE	HingoraniCasas	DRUGGABLE GENOME
ACP1	ACID PHOSPHATASE 1, SOLUBLE	HingoraniCasas	DRUGGABLE GENOME
ACP2	ACID PHOSPHATASE 2, LYSOSOMAL	HingoraniCasas	DRUGGABLE GENOME
ACP3	ACID PHOSPHATASE 3	HingoraniCasas	DRUGGABLE GENOME
ACP5	ACID PHOSPHATASE 5, TARTRATE RESISTANT	HingoraniCasas	DRUGGABLE GENOME
ACP6	ACID PHOSPHATASE 6, LYSOPHOSPHATIDIC	HingoraniCasas	DRUGGABLE GENOME
ACR	ACROSIN	HingoraniCasas,HopkinsGroom,RussLampel	DRUGGABLE GENOME
ACRBP	ACROSIN BINDING PROTEIN	HingoraniCasas	DRUGGABLE GENOME
ACTN1	ACTININ ALPHA 1	HingoraniCasas	DRUGGABLE GENOME
ACTN2	ACTININ ALPHA 2	HingoraniCasas	DRUGGABLE GENOME
ACTN4	ACTININ ALPHA 4	HingoraniCasas	DRUGGABLE GENOME
ACVR1	ACTIVIN A RECEPTOR TYPE 1	HingoraniCasas,RussLampel	DRUGGABLE GENOME
ACVR1B	ACTIVIN A RECEPTOR TYPE 1B	RussLampel,HingoraniCasas	DRUGGABLE GENOME
ACVR1C	ACTIVIN A RECEPTOR TYPE 1C	RussLampel,HingoraniCasas	DRUGGABLE GENOME
ACVR2A	ACTIVIN A RECEPTOR TYPE 2A	RussLampel,HingoraniCasas	DRUGGABLE GENOME
ACVR2B	ACTIVIN A RECEPTOR TYPE 2B	RussLampel,HingoraniCasas	DRUGGABLE GENOME
ACVRL1	ACTIVIN A RECEPTOR LIKE TYPE 1	RussLampel,HingoraniCasas	DRUGGABLE GENOME
ACY1	AMINOACYLASE 1	RussLampel	DRUGGABLE GENOME
ADA	ADENOSINE DEAMINASE	HopkinsGroom,HingoraniCasas,RussLampel	DRUGGABLE GENOME
ADA2	ADENOSINE DEAMINASE 2	HopkinsGroom,HingoraniCasas,RussLampel	DRUGGABLE GENOME
ADAL	ADENOSINE DEAMINASE LIKE	RussLampel,HopkinsGroom	DRUGGABLE GENOME
ADAM10	ADAM METALLOPEPTIDASE DOMAIN 10	HingoraniCasas,RussLampel	DRUGGABLE GENOME
ADAM11	ADAM METALLOPEPTIDASE DOMAIN 11	RussLampel	DRUGGABLE GENOME
ADAM12	ADAM METALLOPEPTIDASE DOMAIN 12	RussLampel,HingoraniCasas	DRUGGABLE GENOME
ADAM15	ADAM METALLOPEPTIDASE DOMAIN 15	RussLampel	DRUGGABLE GENOME
ADAM17	ADAM METALLOPEPTIDASE DOMAIN 17	RussLampel,HingoraniCasas	DRUGGABLE GENOME
ADAM18	ADAM METALLOPEPTIDASE DOMAIN 18	RussLampel	DRUGGABLE GENOME
ADAM19	ADAM METALLOPEPTIDASE DOMAIN 19	RussLampel	DRUGGABLE GENOME
ADAM2	ADAM METALLOPEPTIDASE DOMAIN 2	RussLampel	DRUGGABLE GENOME
ADAM20	ADAM METALLOPEPTIDASE DOMAIN 20	RussLampel	DRUGGABLE GENOME
ADAM21	ADAM METALLOPEPTIDASE DOMAIN 21	RussLampel	DRUGGABLE GENOME
ADAM22	ADAM METALLOPEPTIDASE DOMAIN 22	RussLampel	DRUGGABLE GENOME
ADAM23	ADAM METALLOPEPTIDASE DOMAIN 23	HingoraniCasas,RussLampel	DRUGGABLE GENOME
ADAM28	ADAM METALLOPEPTIDASE DOMAIN 28	HingoraniCasas,RussLampel	DRUGGABLE GENOME
ADAM29	ADAM METALLOPEPTIDASE DOMAIN 29	RussLampel	DRUGGABLE GENOME
ADAM30	ADAM METALLOPEPTIDASE DOMAIN 30	RussLampel	DRUGGABLE GENOME
ADAM32	ADAM METALLOPEPTIDASE DOMAIN 32	HingoraniCasas	DRUGGABLE GENOME
ADAM33	ADAM METALLOPEPTIDASE DOMAIN 33	HingoraniCasas,RussLampel	DRUGGABLE GENOME
ADAM3A	ADAM METALLOPEPTIDASE DOMAIN 3A (PSEUDOGENE)	RussLampel	DRUGGABLE GENOME
ADAM5	ADAM METALLOPEPTIDASE DOMAIN 5 (PSEUDOGENE)	RussLampel	DRUGGABLE GENOME
ADAM7	ADAM METALLOPEPTIDASE DOMAIN 7	RussLampel	DRUGGABLE GENOME
ADAM8	ADAM METALLOPEPTIDASE DOMAIN 8	HingoraniCasas,RussLampel	DRUGGABLE GENOME
ADAM9	ADAM METALLOPEPTIDASE DOMAIN 9	RussLampel,HingoraniCasas	DRUGGABLE GENOME
ADAMDEC1	ADAM LIKE DECYSIN 1	HingoraniCasas,RussLampel	DRUGGABLE GENOME
ADAMTS1	ADAM METALLOPEPTIDASE WITH THROMBOSPONDIN TYPE 1 MOTIF 1	HingoraniCasas,RussLampel	DRUGGABLE GENOME
ADAMTS10	ADAM METALLOPEPTIDASE WITH THROMBOSPONDIN TYPE 1 MOTIF 10	RussLampel,HingoraniCasas	DRUGGABLE GENOME
ADAMTS12	ADAM METALLOPEPTIDASE WITH THROMBOSPONDIN TYPE 1 MOTIF 12	RussLampel,HingoraniCasas	DRUGGABLE GENOME
ADAMTS13	ADAM METALLOPEPTIDASE WITH THROMBOSPONDIN TYPE 1 MOTIF 13	RussLampel,HingoraniCasas	DRUGGABLE GENOME
ADAMTS14	ADAM METALLOPEPTIDASE WITH THROMBOSPONDIN TYPE 1 MOTIF 14	RussLampel,HingoraniCasas	DRUGGABLE GENOME
ADAMTS15	ADAM METALLOPEPTIDASE WITH THROMBOSPONDIN TYPE 1 MOTIF 15	RussLampel,HingoraniCasas	DRUGGABLE GENOME
ADAMTS16	ADAM METALLOPEPTIDASE WITH THROMBOSPONDIN TYPE 1 MOTIF 16	RussLampel,HingoraniCasas	DRUGGABLE GENOME
ADAMTS17	ADAM METALLOPEPTIDASE WITH THROMBOSPONDIN TYPE 1 MOTIF 17	HingoraniCasas,RussLampel	DRUGGABLE GENOME
ADAMTS18	ADAM METALLOPEPTIDASE WITH THROMBOSPONDIN TYPE 1 MOTIF 18	HingoraniCasas,RussLampel	DRUGGABLE GENOME
ADAMTS19	ADAM METALLOPEPTIDASE WITH THROMBOSPONDIN TYPE 1 MOTIF 19	HingoraniCasas,RussLampel	DRUGGABLE GENOME
ADAMTS2	ADAM METALLOPEPTIDASE WITH THROMBOSPONDIN TYPE 1 MOTIF 2	HingoraniCasas,RussLampel	DRUGGABLE GENOME
ADAMTS20	ADAM METALLOPEPTIDASE WITH THROMBOSPONDIN TYPE 1 MOTIF 20	HingoraniCasas,RussLampel	DRUGGABLE GENOME
ADAMTS3	ADAM METALLOPEPTIDASE WITH THROMBOSPONDIN TYPE 1 MOTIF 3	HingoraniCasas,RussLampel	DRUGGABLE GENOME
ADAMTS4	ADAM METALLOPEPTIDASE WITH THROMBOSPONDIN TYPE 1 MOTIF 4	RussLampel,HingoraniCasas	DRUGGABLE GENOME
ADAMTS5	ADAM METALLOPEPTIDASE WITH THROMBOSPONDIN TYPE 1 MOTIF 5	HingoraniCasas,RussLampel	DRUGGABLE GENOME
ADAMTS6	ADAM METALLOPEPTIDASE WITH THROMBOSPONDIN TYPE 1 MOTIF 6	HingoraniCasas,RussLampel	DRUGGABLE GENOME
ADAMTS7	ADAM METALLOPEPTIDASE WITH THROMBOSPONDIN TYPE 1 MOTIF 7	RussLampel,HingoraniCasas	DRUGGABLE GENOME
ADAMTS8	ADAM METALLOPEPTIDASE WITH THROMBOSPONDIN TYPE 1 MOTIF 8	HingoraniCasas,RussLampel	DRUGGABLE GENOME
ADAMTS9	ADAM METALLOPEPTIDASE WITH THROMBOSPONDIN TYPE 1 MOTIF 9	HingoraniCasas,RussLampel	DRUGGABLE GENOME
ADAMTSL1	ADAMTS LIKE 1	HingoraniCasas	DRUGGABLE GENOME
ADAMTSL3	ADAMTS LIKE 3	HingoraniCasas	DRUGGABLE GENOME
ADAMTSL4	ADAMTS LIKE 4	HingoraniCasas	DRUGGABLE GENOME
ADCY1	ADENYLATE CYCLASE 1	RussLampel,HingoraniCasas,HopkinsGroom	DRUGGABLE GENOME
ADCY10	ADENYLATE CYCLASE 10, SOLUBLE	HopkinsGroom,RussLampel	DRUGGABLE GENOME
ADCY10P1	ADENYLATE CYCLASE 10, SOLUBLE PSEUDOGENE 1	RussLampel	DRUGGABLE GENOME
ADCY2	ADENYLATE CYCLASE 2	HopkinsGroom,RussLampel	DRUGGABLE GENOME
ADCY3	ADENYLATE CYCLASE 3	HopkinsGroom,RussLampel	DRUGGABLE GENOME
ADCY4	ADENYLATE CYCLASE 4	HopkinsGroom,RussLampel	DRUGGABLE GENOME
ADCY5	ADENYLATE CYCLASE 5	HingoraniCasas,RussLampel,HopkinsGroom	DRUGGABLE GENOME
ADCY6	ADENYLATE CYCLASE 6	RussLampel,HopkinsGroom	DRUGGABLE GENOME
ADCY7	ADENYLATE CYCLASE 7	HopkinsGroom,RussLampel	DRUGGABLE GENOME
ADCY8	ADENYLATE CYCLASE 8	HopkinsGroom,RussLampel	DRUGGABLE GENOME
ADCY9	ADENYLATE CYCLASE 9	HopkinsGroom,RussLampel	DRUGGABLE GENOME
ADCYAP1	ADENYLATE CYCLASE ACTIVATING POLYPEPTIDE 1	HingoraniCasas	DRUGGABLE GENOME
ADCYAP1R1	ADCYAP RECEPTOR TYPE I	HopkinsGroom,RussLampel,HingoraniCasas	DRUGGABLE GENOME
ADGRA1	ADHESION G PROTEIN-COUPLED RECEPTOR A1	RussLampel,HopkinsGroom	DRUGGABLE GENOME
ADGRA2	ADHESION G PROTEIN-COUPLED RECEPTOR A2	RussLampel,HopkinsGroom	DRUGGABLE GENOME
ADGRA3	ADHESION G PROTEIN-COUPLED RECEPTOR A3	HopkinsGroom,RussLampel	DRUGGABLE GENOME
ADGRB1	ADHESION G PROTEIN-COUPLED RECEPTOR B1	HopkinsGroom,RussLampel	DRUGGABLE GENOME
ADGRB2	ADHESION G PROTEIN-COUPLED RECEPTOR B2	HopkinsGroom,RussLampel	DRUGGABLE GENOME
ADGRD1	ADHESION G PROTEIN-COUPLED RECEPTOR D1	RussLampel,HopkinsGroom	DRUGGABLE GENOME
ADGRD2	ADHESION G PROTEIN-COUPLED RECEPTOR D2	HopkinsGroom,RussLampel	DRUGGABLE GENOME
ADGRE2	ADHESION G PROTEIN-COUPLED RECEPTOR E2	RussLampel	DRUGGABLE GENOME
ADGRE3	ADHESION G PROTEIN-COUPLED RECEPTOR E3	HingoraniCasas,HopkinsGroom,RussLampel	DRUGGABLE GENOME
ADGRE4P	ADHESION G PROTEIN-COUPLED RECEPTOR E4, PSEUDOGENE	RussLampel	DRUGGABLE GENOME
ADGRE5	ADHESION G PROTEIN-COUPLED RECEPTOR E5	RussLampel,HopkinsGroom,HingoraniCasas	DRUGGABLE GENOME
ADGRF1	ADHESION G PROTEIN-COUPLED RECEPTOR F1	RussLampel,HopkinsGroom	DRUGGABLE GENOME
ADGRF3	ADHESION G PROTEIN-COUPLED RECEPTOR F3	RussLampel,HopkinsGroom	DRUGGABLE GENOME
ADGRF4	ADHESION G PROTEIN-COUPLED RECEPTOR F4	RussLampel,HopkinsGroom	DRUGGABLE GENOME
ADGRF5	ADHESION G PROTEIN-COUPLED RECEPTOR F5	HopkinsGroom,RussLampel	DRUGGABLE GENOME
ADGRG1	ADHESION G PROTEIN-COUPLED RECEPTOR G1	HopkinsGroom,HingoraniCasas	DRUGGABLE GENOME
ADGRG2	ADHESION G PROTEIN-COUPLED RECEPTOR G2	HopkinsGroom,RussLampel	DRUGGABLE GENOME
ADGRG3	ADHESION G PROTEIN-COUPLED RECEPTOR G3	RussLampel,HingoraniCasas,HopkinsGroom	DRUGGABLE GENOME
ADGRG4	ADHESION G PROTEIN-COUPLED RECEPTOR G4	HopkinsGroom,RussLampel	DRUGGABLE GENOME
ADGRG5	ADHESION G PROTEIN-COUPLED RECEPTOR G5	HopkinsGroom,RussLampel	DRUGGABLE GENOME
ADGRG6	ADHESION G PROTEIN-COUPLED RECEPTOR G6	HopkinsGroom,RussLampel	DRUGGABLE GENOME
ADGRG7	ADHESION G PROTEIN-COUPLED RECEPTOR G7	RussLampel,HopkinsGroom	DRUGGABLE GENOME
ADGRL1	ADHESION G PROTEIN-COUPLED RECEPTOR L1	HopkinsGroom,RussLampel,HingoraniCasas	DRUGGABLE GENOME
ADGRL2	ADHESION G PROTEIN-COUPLED RECEPTOR L2	RussLampel,HopkinsGroom	DRUGGABLE GENOME
ADGRL3	ADHESION G PROTEIN-COUPLED RECEPTOR L3	HopkinsGroom,RussLampel	DRUGGABLE GENOME
ADGRL4	ADHESION G PROTEIN-COUPLED RECEPTOR L4	RussLampel	DRUGGABLE GENOME
ADGRV1	ADHESION G PROTEIN-COUPLED RECEPTOR V1	HopkinsGroom	DRUGGABLE GENOME
ADH1A	ALCOHOL DEHYDROGENASE 1A (CLASS I), ALPHA POLYPEPTIDE	RussLampel,HingoraniCasas,HopkinsGroom	DRUGGABLE GENOME
ADH1B	ALCOHOL DEHYDROGENASE 1B (CLASS I), BETA POLYPEPTIDE	HingoraniCasas,HopkinsGroom,RussLampel	DRUGGABLE GENOME
ADH1C	ALCOHOL DEHYDROGENASE 1C (CLASS I), GAMMA POLYPEPTIDE	HingoraniCasas,HopkinsGroom	DRUGGABLE GENOME
ADH4	ALCOHOL DEHYDROGENASE 4 (CLASS II), PI POLYPEPTIDE	HopkinsGroom,RussLampel,HingoraniCasas	DRUGGABLE GENOME
ADH5	ALCOHOL DEHYDROGENASE 5 (CLASS III), CHI POLYPEPTIDE	RussLampel,HopkinsGroom,HingoraniCasas	DRUGGABLE GENOME
ADH6	ALCOHOL DEHYDROGENASE 6 (CLASS V)	HopkinsGroom,HingoraniCasas,RussLampel	DRUGGABLE GENOME
ADH7	ALCOHOL DEHYDROGENASE 7 (CLASS IV), MU OR SIGMA POLYPEPTIDE	HopkinsGroom,RussLampel,HingoraniCasas	DRUGGABLE GENOME
ADHFE1	ALCOHOL DEHYDROGENASE, IRON CONTAINING 1	HingoraniCasas	DRUGGABLE GENOME
ADIPOQ	ADIPONECTIN, C1Q AND COLLAGEN DOMAIN CONTAINING	HingoraniCasas	DRUGGABLE GENOME
ADK	ADENOSINE KINASE	HingoraniCasas,RussLampel,HopkinsGroom	DRUGGABLE GENOME
ADM	ADRENOMEDULLIN	HingoraniCasas	DRUGGABLE GENOME
ADM2	ADRENOMEDULLIN 2	HingoraniCasas	DRUGGABLE GENOME
ADORA1	ADENOSINE A1 RECEPTOR	HingoraniCasas,RussLampel,HopkinsGroom	DRUGGABLE GENOME
ADORA2A	ADENOSINE A2A RECEPTOR	HingoraniCasas,HopkinsGroom,RussLampel	DRUGGABLE GENOME
ADORA2B	ADENOSINE A2B RECEPTOR	HingoraniCasas,RussLampel,HopkinsGroom	DRUGGABLE GENOME
ADORA3	ADENOSINE A3 RECEPTOR	RussLampel,HopkinsGroom,HingoraniCasas	DRUGGABLE GENOME
ADRA1A	ADRENOCEPTOR ALPHA 1A	HopkinsGroom,HingoraniCasas,RussLampel	DRUGGABLE GENOME
ADRA1B	ADRENOCEPTOR ALPHA 1B	RussLampel,HopkinsGroom,HingoraniCasas	DRUGGABLE GENOME
ADRA1D	ADRENOCEPTOR ALPHA 1D	RussLampel,HingoraniCasas,HopkinsGroom	DRUGGABLE GENOME
ADRA2A	ADRENOCEPTOR ALPHA 2A	RussLampel,HingoraniCasas,HopkinsGroom	DRUGGABLE GENOME
ADRA2B	ADRENOCEPTOR ALPHA 2B	RussLampel,HopkinsGroom,HingoraniCasas	DRUGGABLE GENOME
ADRA2C	ADRENOCEPTOR ALPHA 2C	HopkinsGroom,HingoraniCasas	DRUGGABLE GENOME
ADRB1	ADRENOCEPTOR BETA 1	HopkinsGroom,HingoraniCasas,RussLampel	DRUGGABLE GENOME
ADRB2	ADRENOCEPTOR BETA 2	RussLampel,HopkinsGroom,HingoraniCasas	DRUGGABLE GENOME
ADRB3	ADRENOCEPTOR BETA 3	HopkinsGroom,RussLampel,HingoraniCasas	DRUGGABLE GENOME
AEBP1	AE BINDING PROTEIN 1	HopkinsGroom,HingoraniCasas,RussLampel	DRUGGABLE GENOME
AFM	AFAMIN	HingoraniCasas	DRUGGABLE GENOME
AFP	ALPHA FETOPROTEIN	HingoraniCasas	DRUGGABLE GENOME
AGA	ASPARTYLGLUCOSAMINIDASE	HingoraniCasas	DRUGGABLE GENOME
AGBL1	ATP/GTP BINDING PROTEIN LIKE 1	HopkinsGroom	DRUGGABLE GENOME
AGBL2	ATP/GTP BINDING PROTEIN LIKE 2	HopkinsGroom,RussLampel	DRUGGABLE GENOME
AGBL3	ATP/GTP BINDING PROTEIN LIKE 3	RussLampel,HopkinsGroom	DRUGGABLE GENOME
AGBL4	ATP/GTP BINDING PROTEIN LIKE 4	HopkinsGroom,RussLampel	DRUGGABLE GENOME
AGBL5	ATP/GTP BINDING PROTEIN LIKE 5	HopkinsGroom,RussLampel	DRUGGABLE GENOME
AGER	ADVANCED GLYCOSYLATION END-PRODUCT SPECIFIC RECEPTOR	HingoraniCasas	DRUGGABLE GENOME
AGGF1	ANGIOGENIC FACTOR WITH G-PATCH AND FHA DOMAINS 1	HingoraniCasas	DRUGGABLE GENOME
AGPAT2	1-ACYLGLYCEROL-3-PHOSPHATE O-ACYLTRANSFERASE 2	HingoraniCasas	DRUGGABLE GENOME
AGR2	ANTERIOR GRADIENT 2, PROTEIN DISULPHIDE ISOMERASE FAMILY MEMBER	HingoraniCasas	DRUGGABLE GENOME
AGR3	ANTERIOR GRADIENT 3, PROTEIN DISULPHIDE ISOMERASE FAMILY MEMBER	HingoraniCasas	DRUGGABLE GENOME
AGRN	AGRIN	HingoraniCasas	DRUGGABLE GENOME
AGRP	AGOUTI RELATED NEUROPEPTIDE	HopkinsGroom,HingoraniCasas	DRUGGABLE GENOME
AGT	ANGIOTENSINOGEN	RussLampel,HopkinsGroom,HopkinsGroom,HingoraniCasas	DRUGGABLE GENOME
AGTPBP1	ATP/GTP BINDING PROTEIN 1	RussLampel,HopkinsGroom	DRUGGABLE GENOME
AGTR1	ANGIOTENSIN II RECEPTOR TYPE 1	HopkinsGroom,RussLampel,HingoraniCasas	DRUGGABLE GENOME
AGTR2	ANGIOTENSIN II RECEPTOR TYPE 2	HingoraniCasas,RussLampel,HopkinsGroom	DRUGGABLE GENOME
AGXT2	ALANINE--GLYOXYLATE AMINOTRANSFERASE 2	HopkinsGroom,RussLampel	DRUGGABLE GENOME
AHCY	ADENOSYLHOMOCYSTEINASE	HingoraniCasas,RussLampel,HopkinsGroom,HopkinsGroom	DRUGGABLE GENOME
AHCYL1	ADENOSYLHOMOCYSTEINASE LIKE 1	RussLampel,HopkinsGroom	DRUGGABLE GENOME
AHCYL2	ADENOSYLHOMOCYSTEINASE LIKE 2	HopkinsGroom,RussLampel	DRUGGABLE GENOME
AHR	ARYL HYDROCARBON RECEPTOR	HingoraniCasas	DRUGGABLE GENOME
AHSG	ALPHA 2-HS GLYCOPROTEIN	HingoraniCasas	DRUGGABLE GENOME
AIFM1	APOPTOSIS INDUCING FACTOR MITOCHONDRIA ASSOCIATED 1	RussLampel,HopkinsGroom	DRUGGABLE GENOME
AIFM2	APOPTOSIS INDUCING FACTOR, MITOCHONDRIA ASSOCIATED 2	RussLampel,HopkinsGroom	DRUGGABLE GENOME
AIFM3	APOPTOSIS INDUCING FACTOR, MITOCHONDRIA ASSOCIATED 3	RussLampel,HopkinsGroom	DRUGGABLE GENOME
AIMP1	AMINOACYL TRNA SYNTHETASE COMPLEX INTERACTING MULTIFUNCTIONAL PROTEIN 1	HingoraniCasas	DRUGGABLE GENOME
AIP	ARYL HYDROCARBON RECEPTOR INTERACTING PROTEIN	RussLampel,HopkinsGroom	DRUGGABLE GENOME
AIPL1	ARYL HYDROCARBON RECEPTOR INTERACTING PROTEIN LIKE 1	RussLampel,HopkinsGroom	DRUGGABLE GENOME
AKR1A1	ALDO-KETO REDUCTASE FAMILY 1 MEMBER A1	HopkinsGroom,HingoraniCasas,RussLampel	DRUGGABLE GENOME
AKR1B1	ALDO-KETO REDUCTASE FAMILY 1 MEMBER B	RussLampel,HopkinsGroom,HingoraniCasas	DRUGGABLE GENOME
AKR1B10	ALDO-KETO REDUCTASE FAMILY 1 MEMBER B10	HopkinsGroom,RussLampel,HingoraniCasas	DRUGGABLE GENOME
AKR1B15	ALDO-KETO REDUCTASE FAMILY 1 MEMBER B15	HopkinsGroom	DRUGGABLE GENOME
AKR1C1	ALDO-KETO REDUCTASE FAMILY 1 MEMBER C1	RussLampel,HopkinsGroom,HingoraniCasas	DRUGGABLE GENOME
AKR1C2	ALDO-KETO REDUCTASE FAMILY 1 MEMBER C2	HingoraniCasas,RussLampel,HopkinsGroom	DRUGGABLE GENOME
AKR1C3	ALDO-KETO REDUCTASE FAMILY 1 MEMBER C3	RussLampel,HingoraniCasas,HopkinsGroom	DRUGGABLE GENOME
AKR1C4	ALDO-KETO REDUCTASE FAMILY 1 MEMBER C4	RussLampel,HopkinsGroom	DRUGGABLE GENOME
AKR1C6P	ALDO-KETO REDUCTASE FAMILY 1 MEMBER C6, PSEUDOGENE	RussLampel	DRUGGABLE GENOME
AKR1C8	ALDO-KETO REDUCTASE FAMILY 1 MEMBER C8	RussLampel,HopkinsGroom	DRUGGABLE GENOME
AKR1D1	ALDO-KETO REDUCTASE FAMILY 1 MEMBER D1	HopkinsGroom,RussLampel	DRUGGABLE GENOME
AKR1E2	ALDO-KETO REDUCTASE FAMILY 1 MEMBER E2	RussLampel,HopkinsGroom	DRUGGABLE GENOME
AKR7A2	ALDO-KETO REDUCTASE FAMILY 7 MEMBER A2	RussLampel,HopkinsGroom	DRUGGABLE GENOME
AKR7A3	ALDO-KETO REDUCTASE FAMILY 7 MEMBER A3	RussLampel,HopkinsGroom	DRUGGABLE GENOME
AKR7L	ALDO-KETO REDUCTASE FAMILY 7 LIKE (GENE/PSEUDOGENE)	RussLampel,HopkinsGroom	DRUGGABLE GENOME
AKT1	AKT SERINE/THREONINE KINASE 1	HopkinsGroom,RussLampel,HingoraniCasas	DRUGGABLE GENOME
AKT1S1	AKT1 SUBSTRATE 1	HingoraniCasas	DRUGGABLE GENOME
AKT2	AKT SERINE/THREONINE KINASE 2	HingoraniCasas,HopkinsGroom,RussLampel	DRUGGABLE GENOME
AKT3	AKT SERINE/THREONINE KINASE 3	RussLampel,HingoraniCasas,HopkinsGroom	DRUGGABLE GENOME
ALB	ALBUMIN	HingoraniCasas	DRUGGABLE GENOME
ALCAM	ACTIVATED LEUKOCYTE CELL ADHESION MOLECULE	HingoraniCasas	DRUGGABLE GENOME
ALDH16A1	ALDEHYDE DEHYDROGENASE 16 FAMILY MEMBER A1	HingoraniCasas,RussLampel,HopkinsGroom	DRUGGABLE GENOME
ALDH18A1	ALDEHYDE DEHYDROGENASE 18 FAMILY MEMBER A1	HopkinsGroom	DRUGGABLE GENOME
ALDH1A1	ALDEHYDE DEHYDROGENASE 1 FAMILY MEMBER A1	HingoraniCasas,RussLampel,HopkinsGroom	DRUGGABLE GENOME
ALDH1A2	ALDEHYDE DEHYDROGENASE 1 FAMILY MEMBER A2	HingoraniCasas,HopkinsGroom,RussLampel	DRUGGABLE GENOME
ALDH1A3	ALDEHYDE DEHYDROGENASE 1 FAMILY MEMBER A3	RussLampel,HopkinsGroom,HingoraniCasas	DRUGGABLE GENOME
ALDH1B1	ALDEHYDE DEHYDROGENASE 1 FAMILY MEMBER B1	HingoraniCasas,HopkinsGroom,RussLampel	DRUGGABLE GENOME
ALDH1L1	ALDEHYDE DEHYDROGENASE 1 FAMILY MEMBER L1	HopkinsGroom,HingoraniCasas,RussLampel	DRUGGABLE GENOME
ALDH1L2	ALDEHYDE DEHYDROGENASE 1 FAMILY MEMBER L2	HingoraniCasas,HopkinsGroom,RussLampel	DRUGGABLE GENOME
ALDH2	ALDEHYDE DEHYDROGENASE 2 FAMILY (MITOCHONDRIAL)	HingoraniCasas,RussLampel,HopkinsGroom	DRUGGABLE GENOME
ALDH3A1	ALDEHYDE DEHYDROGENASE 3 FAMILY MEMBER A1	HopkinsGroom,RussLampel,HingoraniCasas	DRUGGABLE GENOME
ALDH3A2	ALDEHYDE DEHYDROGENASE 3 FAMILY MEMBER A2	HopkinsGroom,HingoraniCasas,RussLampel	DRUGGABLE GENOME
ALDH3B1	ALDEHYDE DEHYDROGENASE 3 FAMILY MEMBER B1	HingoraniCasas,RussLampel,HopkinsGroom	DRUGGABLE GENOME
ALDH3B2	ALDEHYDE DEHYDROGENASE 3 FAMILY MEMBER B2	HingoraniCasas,RussLampel,HopkinsGroom	DRUGGABLE GENOME
ALDH4A1	ALDEHYDE DEHYDROGENASE 4 FAMILY MEMBER A1	HingoraniCasas,RussLampel,HopkinsGroom	DRUGGABLE GENOME
ALDH5A1	ALDEHYDE DEHYDROGENASE 5 FAMILY MEMBER A1	RussLampel,HingoraniCasas,HopkinsGroom	DRUGGABLE GENOME
ALDH6A1	ALDEHYDE DEHYDROGENASE 6 FAMILY MEMBER A1	HingoraniCasas,HopkinsGroom,RussLampel	DRUGGABLE GENOME
ALDH7A1	ALDEHYDE DEHYDROGENASE 7 FAMILY MEMBER A1	HingoraniCasas,HopkinsGroom,RussLampel	DRUGGABLE GENOME
ALDH8A1	ALDEHYDE DEHYDROGENASE 8 FAMILY MEMBER A1	RussLampel,HopkinsGroom,HingoraniCasas	DRUGGABLE GENOME
ALDH9A1	ALDEHYDE DEHYDROGENASE 9 FAMILY MEMBER A1	RussLampel,HingoraniCasas,HopkinsGroom	DRUGGABLE GENOME
ALDOA	ALDOLASE, FRUCTOSE-BISPHOSPHATE A	HingoraniCasas	DRUGGABLE GENOME
ALK	ALK RECEPTOR TYROSINE KINASE	RussLampel,HingoraniCasas,HopkinsGroom	DRUGGABLE GENOME
ALOX12	ARACHIDONATE 12-LIPOXYGENASE, 12S TYPE	HopkinsGroom,RussLampel,HingoraniCasas	DRUGGABLE GENOME
ALOX12B	ARACHIDONATE 12-LIPOXYGENASE, 12R TYPE	RussLampel,HingoraniCasas,HopkinsGroom	DRUGGABLE GENOME
ALOX15	ARACHIDONATE 15-LIPOXYGENASE	RussLampel,HopkinsGroom,HingoraniCasas	DRUGGABLE GENOME
ALOX15B	ARACHIDONATE 15-LIPOXYGENASE, TYPE B	RussLampel,HopkinsGroom,HingoraniCasas	DRUGGABLE GENOME
ALOX15P2	ARACHIDONATE 15-LIPOXYGENASE PSEUDOGENE 2	RussLampel	DRUGGABLE GENOME
ALOX5	ARACHIDONATE 5-LIPOXYGENASE	HingoraniCasas,HopkinsGroom,RussLampel	DRUGGABLE GENOME
ALOX5AP	ARACHIDONATE 5-LIPOXYGENASE ACTIVATING PROTEIN	RussLampel,HingoraniCasas,HopkinsGroom	DRUGGABLE GENOME
ALOXE3	ARACHIDONATE LIPOXYGENASE 3	RussLampel,HingoraniCasas,HopkinsGroom	DRUGGABLE GENOME
ALPG	ALKALINE PHOSPHATASE, GERM CELL	HingoraniCasas	DRUGGABLE GENOME
ALPI	ALKALINE PHOSPHATASE, INTESTINAL	HingoraniCasas	DRUGGABLE GENOME
ALPL	ALKALINE PHOSPHATASE, LIVER/BONE/KIDNEY	HingoraniCasas	DRUGGABLE GENOME
ALPP	ALKALINE PHOSPHATASE, PLACENTAL	HingoraniCasas	DRUGGABLE GENOME
AMBN	AMELOBLASTIN	HingoraniCasas	DRUGGABLE GENOME
AMBP	ALPHA-1-MICROGLOBULIN/BIKUNIN PRECURSOR	HingoraniCasas	DRUGGABLE GENOME
AMD1	ADENOSYLMETHIONINE DECARBOXYLASE 1	HingoraniCasas,RussLampel,HopkinsGroom	DRUGGABLE GENOME
AMELX	AMELOGENIN, X-LINKED	HingoraniCasas	DRUGGABLE GENOME
AMELY	AMELOGENIN, Y-LINKED	HingoraniCasas	DRUGGABLE GENOME
AMH	ANTI-MULLERIAN HORMONE	HingoraniCasas	DRUGGABLE GENOME
AMHR2	ANTI-MULLERIAN HORMONE RECEPTOR TYPE 2	HingoraniCasas,RussLampel	DRUGGABLE GENOME
AMOT	ANGIOMOTIN	HingoraniCasas	DRUGGABLE GENOME
AMPD1	ADENOSINE MONOPHOSPHATE DEAMINASE 1	RussLampel,HingoraniCasas,HopkinsGroom	DRUGGABLE GENOME
AMPD2	ADENOSINE MONOPHOSPHATE DEAMINASE 2	HingoraniCasas,RussLampel,HopkinsGroom	DRUGGABLE GENOME
AMPD3	ADENOSINE MONOPHOSPHATE DEAMINASE 3	HopkinsGroom,RussLampel,HingoraniCasas	DRUGGABLE GENOME
AMTN	AMELOTIN	HingoraniCasas	DRUGGABLE GENOME
AMY1A	AMYLASE, ALPHA 1A (SALIVARY)	RussLampel,RussLampel,RussLampel,HingoraniCasas	DRUGGABLE GENOME
AMY1B	AMYLASE, ALPHA 1B (SALIVARY)	HingoraniCasas	DRUGGABLE GENOME
AMY1C	AMYLASE, ALPHA 1C (SALIVARY)	HingoraniCasas	DRUGGABLE GENOME
AMY2A	AMYLASE, ALPHA 2A (PANCREATIC)	RussLampel,HingoraniCasas	DRUGGABLE GENOME
AMY2B	AMYLASE, ALPHA 2B (PANCREATIC)	RussLampel,HingoraniCasas	DRUGGABLE GENOME
ANG	ANGIOGENIN	HingoraniCasas	DRUGGABLE GENOME
ANGEL1	ANGEL HOMOLOG 1	RussLampel	DRUGGABLE GENOME
ANGEL2	ANGEL HOMOLOG 2	RussLampel	DRUGGABLE GENOME
ANGPT1	ANGIOPOIETIN 1	RussLampel,HingoraniCasas,HopkinsGroom	DRUGGABLE GENOME
ANGPT2	ANGIOPOIETIN 2	HopkinsGroom,RussLampel,HingoraniCasas	DRUGGABLE GENOME
ANGPT4	ANGIOPOIETIN 4	HopkinsGroom,HingoraniCasas,RussLampel	DRUGGABLE GENOME
ANGPTL1	ANGIOPOIETIN LIKE 1	RussLampel,HopkinsGroom,HingoraniCasas	DRUGGABLE GENOME
ANGPTL2	ANGIOPOIETIN LIKE 2	HingoraniCasas,RussLampel,HopkinsGroom	DRUGGABLE GENOME
ANGPTL3	ANGIOPOIETIN LIKE 3	HopkinsGroom,HingoraniCasas,RussLampel	DRUGGABLE GENOME
ANGPTL4	ANGIOPOIETIN LIKE 4	HingoraniCasas,RussLampel,HopkinsGroom	DRUGGABLE GENOME
ANGPTL5	ANGIOPOIETIN LIKE 5	RussLampel,HopkinsGroom	DRUGGABLE GENOME
ANGPTL6	ANGIOPOIETIN LIKE 6	HingoraniCasas,HopkinsGroom,RussLampel	DRUGGABLE GENOME
ANGPTL7	ANGIOPOIETIN LIKE 7	HopkinsGroom,HingoraniCasas,RussLampel	DRUGGABLE GENOME
ANKK1	ANKYRIN REPEAT AND KINASE DOMAIN CONTAINING 1	HopkinsGroom,HingoraniCasas,RussLampel	DRUGGABLE GENOME
ANOS1	ANOSMIN 1	HingoraniCasas	DRUGGABLE GENOME
ANPEP	ALANYL AMINOPEPTIDASE, MEMBRANE	RussLampel,HingoraniCasas	DRUGGABLE GENOME
ANTXR1	ANTHRAX TOXIN RECEPTOR 1	RussLampel	DRUGGABLE GENOME
ANTXR2	ANTHRAX TOXIN RECEPTOR 2	HingoraniCasas,RussLampel	DRUGGABLE GENOME
ANXA1	ANNEXIN A1	HingoraniCasas	DRUGGABLE GENOME
ANXA2	ANNEXIN A2	HingoraniCasas	DRUGGABLE GENOME
AOAH	ACYLOXYACYL HYDROLASE	HingoraniCasas	DRUGGABLE GENOME
AOC1	AMINE OXIDASE, COPPER CONTAINING 1	HingoraniCasas	DRUGGABLE GENOME
AOC2	AMINE OXIDASE, COPPER CONTAINING 2	HingoraniCasas	DRUGGABLE GENOME
AOC3	AMINE OXIDASE, COPPER CONTAINING 3	HingoraniCasas	DRUGGABLE GENOME
AOPEP	AMINOPEPTIDASE O (PUTATIVE)	RussLampel	DRUGGABLE GENOME
AOX1	ALDEHYDE OXIDASE 1	HingoraniCasas	DRUGGABLE GENOME
APAF1	APOPTOTIC PEPTIDASE ACTIVATING FACTOR 1	HingoraniCasas	DRUGGABLE GENOME
APCS	AMYLOID P COMPONENT, SERUM	HingoraniCasas	DRUGGABLE GENOME
APEH	ACYLAMINOACYL-PEPTIDE HYDROLASE	HopkinsGroom,RussLampel	DRUGGABLE GENOME
APEX1	APURINIC/APYRIMIDINIC ENDODEOXYRIBONUCLEASE 1	RussLampel,HingoraniCasas	DRUGGABLE GENOME
APEX2	APURINIC/APYRIMIDINIC ENDODEOXYRIBONUCLEASE 2	RussLampel	DRUGGABLE GENOME
APH1A	APH-1 HOMOLOG A, GAMMA-SECRETASE SUBUNIT	HingoraniCasas	DRUGGABLE GENOME
APH1B	APH-1 HOMOLOG B, GAMMA-SECRETASE SUBUNIT	HingoraniCasas	DRUGGABLE GENOME
APLN	APELIN	HingoraniCasas	DRUGGABLE GENOME
APLNR	APELIN RECEPTOR	HopkinsGroom,RussLampel,HingoraniCasas	DRUGGABLE GENOME
APLP1	AMYLOID BETA PRECURSOR LIKE PROTEIN 1	HingoraniCasas	DRUGGABLE GENOME
APOA1	APOLIPOPROTEIN A1	HingoraniCasas	DRUGGABLE GENOME
APOA2	APOLIPOPROTEIN A2	HingoraniCasas	DRUGGABLE GENOME
APOA4	APOLIPOPROTEIN A4	HingoraniCasas	DRUGGABLE GENOME
APOA5	APOLIPOPROTEIN A5	HingoraniCasas	DRUGGABLE GENOME
APOB	APOLIPOPROTEIN B	RussLampel,HopkinsGroom,HingoraniCasas	DRUGGABLE GENOME
APOBEC3A	APOLIPOPROTEIN B MRNA EDITING ENZYME CATALYTIC SUBUNIT 3A	HingoraniCasas	DRUGGABLE GENOME
APOBEC3G	APOLIPOPROTEIN B MRNA EDITING ENZYME CATALYTIC SUBUNIT 3G	HingoraniCasas	DRUGGABLE GENOME
APOC1	APOLIPOPROTEIN C1	HingoraniCasas	DRUGGABLE GENOME
APOC2	APOLIPOPROTEIN C2	HingoraniCasas	DRUGGABLE GENOME
APOC3	APOLIPOPROTEIN C3	HingoraniCasas	DRUGGABLE GENOME
APOC4-APOC2	APOC4-APOC2 READTHROUGH (NMD CANDIDATE)	HingoraniCasas	DRUGGABLE GENOME
APOD	APOLIPOPROTEIN D	HingoraniCasas	DRUGGABLE GENOME
APOE	APOLIPOPROTEIN E	HingoraniCasas	DRUGGABLE GENOME
APOF	APOLIPOPROTEIN F	HingoraniCasas	DRUGGABLE GENOME
APOH	APOLIPOPROTEIN H	HingoraniCasas	DRUGGABLE GENOME
APOL1	APOLIPOPROTEIN L1	HingoraniCasas	DRUGGABLE GENOME
APOM	APOLIPOPROTEIN M	HingoraniCasas	DRUGGABLE GENOME
APOO	APOLIPOPROTEIN O	HingoraniCasas	DRUGGABLE GENOME
APP	AMYLOID BETA PRECURSOR PROTEIN	HingoraniCasas	DRUGGABLE GENOME
APRT	ADENINE PHOSPHORIBOSYLTRANSFERASE	HopkinsGroom,RussLampel	DRUGGABLE GENOME
AQP1	AQUAPORIN 1 (COLTON BLOOD GROUP)	HingoraniCasas	DRUGGABLE GENOME
AQP4	AQUAPORIN 4	HingoraniCasas	DRUGGABLE GENOME
AR	ANDROGEN RECEPTOR	RussLampel,HopkinsGroom,HingoraniCasas	DRUGGABLE GENOME
ARAF	A-RAF PROTO-ONCOGENE, SERINE/THREONINE KINASE	HopkinsGroom,HingoraniCasas,RussLampel	DRUGGABLE GENOME
AREG	AMPHIREGULIN	HingoraniCasas,HingoraniCasas	DRUGGABLE GENOME
ARNT	ARYL HYDROCARBON RECEPTOR NUCLEAR TRANSLOCATOR	HingoraniCasas	DRUGGABLE GENOME
ARSA	ARYLSULFATASE A	HopkinsGroom,HingoraniCasas,RussLampel	DRUGGABLE GENOME
ARSB	ARYLSULFATASE B	RussLampel,HopkinsGroom	DRUGGABLE GENOME
ARSD	ARYLSULFATASE D	HopkinsGroom,RussLampel	DRUGGABLE GENOME
ARSF	ARYLSULFATASE F	RussLampel,HopkinsGroom	DRUGGABLE GENOME
ARSG	ARYLSULFATASE G	RussLampel,HopkinsGroom,HingoraniCasas	DRUGGABLE GENOME
ARSH	ARYLSULFATASE FAMILY MEMBER H	HopkinsGroom	DRUGGABLE GENOME
ARSI	ARYLSULFATASE FAMILY MEMBER I	RussLampel,HopkinsGroom,HingoraniCasas	DRUGGABLE GENOME
ARSJ	ARYLSULFATASE FAMILY MEMBER J	RussLampel,HopkinsGroom	DRUGGABLE GENOME
ARSK	ARYLSULFATASE FAMILY MEMBER K	RussLampel,HopkinsGroom	DRUGGABLE GENOME
ARSL	ARYLSULFATASE L	HopkinsGroom,RussLampel	DRUGGABLE GENOME
ART1	ADP-RIBOSYLTRANSFERASE 1	HingoraniCasas	DRUGGABLE GENOME
ART4	ADP-RIBOSYLTRANSFERASE 4 (DOMBROCK BLOOD GROUP)	HingoraniCasas	DRUGGABLE GENOME
ARTN	ARTEMIN	HingoraniCasas	DRUGGABLE GENOME
ASGR1	ASIALOGLYCOPROTEIN RECEPTOR 1	HingoraniCasas	DRUGGABLE GENOME
ASH2L	ASH2 LIKE HISTONE LYSINE METHYLTRANSFERASE COMPLEX SUBUNIT	HopkinsGroom	DRUGGABLE GENOME
ASIC1	ACID SENSING ION CHANNEL SUBUNIT 1	HingoraniCasas,RussLampel,HopkinsGroom	DRUGGABLE GENOME
ASIC2	ACID SENSING ION CHANNEL SUBUNIT 2	HingoraniCasas,RussLampel,HopkinsGroom	DRUGGABLE GENOME
ASIC3	ACID SENSING ION CHANNEL SUBUNIT 3	HopkinsGroom,HingoraniCasas	DRUGGABLE GENOME
ASIC4	ACID SENSING ION CHANNEL SUBUNIT FAMILY MEMBER 4	HopkinsGroom,RussLampel	DRUGGABLE GENOME
ASIC5	ACID SENSING ION CHANNEL SUBUNIT FAMILY MEMBER 5	RussLampel,HingoraniCasas,HopkinsGroom	DRUGGABLE GENOME
ASIP	AGOUTI SIGNALING PROTEIN	HingoraniCasas	DRUGGABLE GENOME
ASPN	ASPORIN	HingoraniCasas	DRUGGABLE GENOME
ASPRV1	ASPARTIC PEPTIDASE RETROVIRAL LIKE 1	HopkinsGroom	DRUGGABLE GENOME
ASTL	ASTACIN LIKE METALLOENDOPEPTIDASE	HopkinsGroom,RussLampel	DRUGGABLE GENOME
ATF1	ACTIVATING TRANSCRIPTION FACTOR 1	HingoraniCasas	DRUGGABLE GENOME
ATG4B	AUTOPHAGY RELATED 4B CYSTEINE PEPTIDASE	HingoraniCasas	DRUGGABLE GENOME
ATG4C	AUTOPHAGY RELATED 4C CYSTEINE PEPTIDASE	HingoraniCasas	DRUGGABLE GENOME
ATIC	5-AMINOIMIDAZOLE-4-CARBOXAMIDE RIBONUCLEOTIDE FORMYLTRANSFERASE/IMP CYCLOHYDROLASE	HingoraniCasas	DRUGGABLE GENOME
ATM	ATM SERINE/THREONINE KINASE	HopkinsGroom,HingoraniCasas,RussLampel	DRUGGABLE GENOME
ATP12A	ATPASE H+/K+ TRANSPORTING NON-GASTRIC ALPHA2 SUBUNIT	HopkinsGroom,HingoraniCasas,RussLampel	DRUGGABLE GENOME
ATP13A2	ATPASE 13A2	HopkinsGroom	DRUGGABLE GENOME
ATP13A3	ATPASE 13A3	HopkinsGroom	DRUGGABLE GENOME
ATP13A4	ATPASE 13A4	HopkinsGroom,RussLampel	DRUGGABLE GENOME
ATP13A5	ATPASE 13A5	HopkinsGroom	DRUGGABLE GENOME
ATP1A1	ATPASE NA+/K+ TRANSPORTING SUBUNIT ALPHA 1	HopkinsGroom,RussLampel,HingoraniCasas	DRUGGABLE GENOME
ATP1A2	ATPASE NA+/K+ TRANSPORTING SUBUNIT ALPHA 2	HopkinsGroom,RussLampel,HingoraniCasas	DRUGGABLE GENOME
ATP1A3	ATPASE NA+/K+ TRANSPORTING SUBUNIT ALPHA 3	HopkinsGroom,HingoraniCasas,RussLampel	DRUGGABLE GENOME
ATP1A4	ATPASE NA+/K+ TRANSPORTING SUBUNIT ALPHA 4	RussLampel,HopkinsGroom,HingoraniCasas	DRUGGABLE GENOME
ATP1B1	ATPASE NA+/K+ TRANSPORTING SUBUNIT BETA 1	HingoraniCasas	DRUGGABLE GENOME
ATP1B2	ATPASE NA+/K+ TRANSPORTING SUBUNIT BETA 2	HingoraniCasas	DRUGGABLE GENOME
ATP1B3	ATPASE NA+/K+ TRANSPORTING SUBUNIT BETA 3	HingoraniCasas	DRUGGABLE GENOME
ATP2A1	ATPASE SARCOPLASMIC/ENDOPLASMIC RETICULUM CA2+ TRANSPORTING 1	HingoraniCasas,HopkinsGroom,RussLampel	DRUGGABLE GENOME
ATP2A2	ATPASE SARCOPLASMIC/ENDOPLASMIC RETICULUM CA2+ TRANSPORTING 2	HingoraniCasas,RussLampel,HopkinsGroom	DRUGGABLE GENOME
ATP2A3	ATPASE SARCOPLASMIC/ENDOPLASMIC RETICULUM CA2+ TRANSPORTING 3	HopkinsGroom,RussLampel,HingoraniCasas	DRUGGABLE GENOME
ATP2B1	ATPASE PLASMA MEMBRANE CA2+ TRANSPORTING 1	HopkinsGroom,RussLampel	DRUGGABLE GENOME
ATP2B2	ATPASE PLASMA MEMBRANE CA2+ TRANSPORTING 2	RussLampel,HingoraniCasas,HopkinsGroom	DRUGGABLE GENOME
ATP2B3	ATPASE PLASMA MEMBRANE CA2+ TRANSPORTING 3	HopkinsGroom,RussLampel,HingoraniCasas	DRUGGABLE GENOME
ATP2B4	ATPASE PLASMA MEMBRANE CA2+ TRANSPORTING 4	HopkinsGroom,RussLampel,HingoraniCasas	DRUGGABLE GENOME
ATP2C1	ATPASE SECRETORY PATHWAY CA2+ TRANSPORTING 1	HingoraniCasas,HopkinsGroom,RussLampel	DRUGGABLE GENOME
ATP2C2	ATPASE SECRETORY PATHWAY CA2+ TRANSPORTING 2	HingoraniCasas,HopkinsGroom,RussLampel	DRUGGABLE GENOME
ATP4A	ATPASE H+/K+ TRANSPORTING ALPHA SUBUNIT	HopkinsGroom,HingoraniCasas,RussLampel	DRUGGABLE GENOME
ATP4B	ATPASE H+/K+ TRANSPORTING BETA SUBUNIT	HingoraniCasas	DRUGGABLE GENOME
ATP6AP2	ATPASE H+ TRANSPORTING ACCESSORY PROTEIN 2	HingoraniCasas	DRUGGABLE GENOME
ATP6V1B1	ATPASE H+ TRANSPORTING V1 SUBUNIT B1	HingoraniCasas	DRUGGABLE GENOME
ATP7A	ATPASE COPPER TRANSPORTING ALPHA	HingoraniCasas	DRUGGABLE GENOME
ATP7B	ATPASE COPPER TRANSPORTING BETA	HingoraniCasas	DRUGGABLE GENOME
ATR	ATR SERINE/THREONINE KINASE	HingoraniCasas,HopkinsGroom,RussLampel	DRUGGABLE GENOME
ATRAID	ALL-TRANS RETINOIC ACID INDUCED DIFFERENTIATION FACTOR	HingoraniCasas	DRUGGABLE GENOME
ATRN	ATTRACTIN	HingoraniCasas	DRUGGABLE GENOME
AURKA	AURORA KINASE A	HopkinsGroom,HingoraniCasas,RussLampel	DRUGGABLE GENOME
AURKAIP1	AURORA KINASE A INTERACTING PROTEIN 1	HingoraniCasas	DRUGGABLE GENOME
AURKB	AURORA KINASE B	HingoraniCasas,RussLampel,HopkinsGroom	DRUGGABLE GENOME
AURKC	AURORA KINASE C	HingoraniCasas,HopkinsGroom,RussLampel	DRUGGABLE GENOME
AVP	ARGININE VASOPRESSIN	HingoraniCasas	DRUGGABLE GENOME
AVPR1A	ARGININE VASOPRESSIN RECEPTOR 1A	HopkinsGroom,RussLampel,HingoraniCasas	DRUGGABLE GENOME
AVPR1B	ARGININE VASOPRESSIN RECEPTOR 1B	HingoraniCasas,RussLampel,HopkinsGroom	DRUGGABLE GENOME
AVPR2	ARGININE VASOPRESSIN RECEPTOR 2	HingoraniCasas,HopkinsGroom,RussLampel	DRUGGABLE GENOME
AXIN2	AXIN 2	HingoraniCasas	DRUGGABLE GENOME
AXL	AXL RECEPTOR TYROSINE KINASE	HingoraniCasas,RussLampel,HopkinsGroom	DRUGGABLE GENOME
AZGP1	ALPHA-2-GLYCOPROTEIN 1, ZINC-BINDING	HingoraniCasas	DRUGGABLE GENOME
AZIN1	ANTIZYME INHIBITOR 1	RussLampel,HopkinsGroom,HingoraniCasas	DRUGGABLE GENOME
AZIN2	ANTIZYME INHIBITOR 2	HopkinsGroom,HingoraniCasas,RussLampel	DRUGGABLE GENOME
AZU1	AZUROCIDIN 1	HingoraniCasas,RussLampel,HopkinsGroom	DRUGGABLE GENOME
B2M	BETA-2-MICROGLOBULIN	HingoraniCasas	DRUGGABLE GENOME
B4GALT1	BETA-1,4-GALACTOSYLTRANSFERASE 1	HingoraniCasas	DRUGGABLE GENOME
BACE1	BETA-SECRETASE 1	RussLampel,HopkinsGroom,HingoraniCasas	DRUGGABLE GENOME
BACE2	BETA-SITE APP-CLEAVING ENZYME 2	RussLampel,HingoraniCasas,HopkinsGroom	DRUGGABLE GENOME
BAD	BCL2 ASSOCIATED AGONIST OF CELL DEATH	HingoraniCasas	DRUGGABLE GENOME
BAK1	BCL2 ANTAGONIST/KILLER 1	HopkinsGroom,RussLampel	DRUGGABLE GENOME
BAK1P1	BCL2 ANTAGONIST/KILLER 1 PSEUDOGENE 1	RussLampel	DRUGGABLE GENOME
BAMBI	BMP AND ACTIVIN MEMBRANE BOUND INHIBITOR	HingoraniCasas	DRUGGABLE GENOME
BAX	BCL2 ASSOCIATED X, APOPTOSIS REGULATOR	RussLampel,HopkinsGroom	DRUGGABLE GENOME
BBOX1	GAMMA-BUTYROBETAINE HYDROXYLASE 1	RussLampel	DRUGGABLE GENOME
BBS2	BARDET-BIEDL SYNDROME 2	RussLampel	DRUGGABLE GENOME
BCAM	BASAL CELL ADHESION MOLECULE (LUTHERAN BLOOD GROUP)	HingoraniCasas	DRUGGABLE GENOME
BCAN	BREVICAN	HingoraniCasas	DRUGGABLE GENOME
BCAT1	BRANCHED CHAIN AMINO ACID TRANSAMINASE 1	HingoraniCasas	DRUGGABLE GENOME
BCHE	BUTYRYLCHOLINESTERASE	HingoraniCasas,RussLampel,HopkinsGroom	DRUGGABLE GENOME
BCKDK	BRANCHED CHAIN KETOACID DEHYDROGENASE KINASE	HopkinsGroom,RussLampel	DRUGGABLE GENOME
BCL2	BCL2, APOPTOSIS REGULATOR	HopkinsGroom,RussLampel,HingoraniCasas	DRUGGABLE GENOME
BCL2A1	BCL2 RELATED PROTEIN A1	RussLampel,HopkinsGroom,HingoraniCasas	DRUGGABLE GENOME
BCL2L1	BCL2 LIKE 1	HopkinsGroom,RussLampel,HingoraniCasas	DRUGGABLE GENOME
BCL2L10	BCL2 LIKE 10	RussLampel,HopkinsGroom,HingoraniCasas	DRUGGABLE GENOME
BCL2L13	BCL2 LIKE 13	HopkinsGroom,RussLampel	DRUGGABLE GENOME
BCL2L14	BCL2 LIKE 14	RussLampel,HopkinsGroom	DRUGGABLE GENOME
BCL2L15	BCL2 LIKE 15	RussLampel	DRUGGABLE GENOME
BCL2L2	BCL2 LIKE 2	RussLampel,HopkinsGroom,HingoraniCasas	DRUGGABLE GENOME
BCL2L2-PABPN1	BCL2L2-PABPN1 READTHROUGH	HingoraniCasas	DRUGGABLE GENOME
BCR	BCR, RHOGEF AND GTPASE ACTIVATING PROTEIN	HingoraniCasas	DRUGGABLE GENOME
BDH1	3-HYDROXYBUTYRATE DEHYDROGENASE 1	HopkinsGroom,RussLampel	DRUGGABLE GENOME
BDH2	3-HYDROXYBUTYRATE DEHYDROGENASE 2	HopkinsGroom,RussLampel	DRUGGABLE GENOME
BDKRB1	BRADYKININ RECEPTOR B1	HopkinsGroom,RussLampel,HingoraniCasas	DRUGGABLE GENOME
BDKRB2	BRADYKININ RECEPTOR B2	RussLampel,HopkinsGroom,HingoraniCasas	DRUGGABLE GENOME
BDNF	BRAIN DERIVED NEUROTROPHIC FACTOR	HingoraniCasas	DRUGGABLE GENOME
BGLAP	BONE GAMMA-CARBOXYGLUTAMATE PROTEIN	HingoraniCasas	DRUGGABLE GENOME
BGN	BIGLYCAN	HingoraniCasas	DRUGGABLE GENOME
BHMT	BETAINE--HOMOCYSTEINE S-METHYLTRANSFERASE	HingoraniCasas	DRUGGABLE GENOME
BHMT2	BETAINE--HOMOCYSTEINE S-METHYLTRANSFERASE 2	HingoraniCasas	DRUGGABLE GENOME
BICD1	BICD CARGO ADAPTOR 1	HingoraniCasas	DRUGGABLE GENOME
BIRC2	BACULOVIRAL IAP REPEAT CONTAINING 2	HingoraniCasas	DRUGGABLE GENOME
BIRC3	BACULOVIRAL IAP REPEAT CONTAINING 3	HingoraniCasas	DRUGGABLE GENOME
BIRC5	BACULOVIRAL IAP REPEAT CONTAINING 5	HingoraniCasas	DRUGGABLE GENOME
BIRC8	BACULOVIRAL IAP REPEAT CONTAINING 8	HingoraniCasas	DRUGGABLE GENOME
BLK	BLK PROTO-ONCOGENE, SRC FAMILY TYROSINE KINASE	HingoraniCasas,HopkinsGroom,RussLampel	DRUGGABLE GENOME
BLM	BLOOM SYNDROME RECQ LIKE HELICASE	HingoraniCasas	DRUGGABLE GENOME
BLMH	BLEOMYCIN HYDROLASE	HopkinsGroom	DRUGGABLE GENOME
BMP1	BONE MORPHOGENETIC PROTEIN 1	HingoraniCasas,RussLampel,HopkinsGroom	DRUGGABLE GENOME
BMP10	BONE MORPHOGENETIC PROTEIN 10	HingoraniCasas	DRUGGABLE GENOME
BMP15	BONE MORPHOGENETIC PROTEIN 15	HingoraniCasas	DRUGGABLE GENOME
BMP2	BONE MORPHOGENETIC PROTEIN 2	HingoraniCasas	DRUGGABLE GENOME
BMP2K	BMP2 INDUCIBLE KINASE	HingoraniCasas,RussLampel	DRUGGABLE GENOME
BMP3	BONE MORPHOGENETIC PROTEIN 3	HingoraniCasas	DRUGGABLE GENOME
BMP4	BONE MORPHOGENETIC PROTEIN 4	HingoraniCasas	DRUGGABLE GENOME
BMP5	BONE MORPHOGENETIC PROTEIN 5	HingoraniCasas	DRUGGABLE GENOME
BMP6	BONE MORPHOGENETIC PROTEIN 6	HingoraniCasas	DRUGGABLE GENOME
BMP7	BONE MORPHOGENETIC PROTEIN 7	HingoraniCasas	DRUGGABLE GENOME
BMP8A	BONE MORPHOGENETIC PROTEIN 8A	HingoraniCasas	DRUGGABLE GENOME
BMP8B	BONE MORPHOGENETIC PROTEIN 8B	HingoraniCasas	DRUGGABLE GENOME
BMPER	BMP BINDING ENDOTHELIAL REGULATOR	HingoraniCasas	DRUGGABLE GENOME
BMPR1A	BONE MORPHOGENETIC PROTEIN RECEPTOR TYPE 1A	HingoraniCasas,RussLampel	DRUGGABLE GENOME
BMPR1B	BONE MORPHOGENETIC PROTEIN RECEPTOR TYPE 1B	RussLampel,HingoraniCasas	DRUGGABLE GENOME
BMPR2	BONE MORPHOGENETIC PROTEIN RECEPTOR TYPE 2	HingoraniCasas	DRUGGABLE GENOME
BMX	BMX NON-RECEPTOR TYROSINE KINASE	HopkinsGroom,HingoraniCasas,RussLampel	DRUGGABLE GENOME
BOC	BOC CELL ADHESION ASSOCIATED, ONCOGENE REGULATED	HingoraniCasas	DRUGGABLE GENOME
BOK	BOK, BCL2 FAMILY APOPTOSIS REGULATOR	HopkinsGroom,RussLampel	DRUGGABLE GENOME
BOLA1	BOLA FAMILY MEMBER 1	HingoraniCasas	DRUGGABLE GENOME
BOLA3	BOLA FAMILY MEMBER 3	HingoraniCasas	DRUGGABLE GENOME
BPHL	BIPHENYL HYDROLASE LIKE	HingoraniCasas	DRUGGABLE GENOME
BPI	BACTERICIDAL/PERMEABILITY-INCREASING PROTEIN	RussLampel,HingoraniCasas,HopkinsGroom	DRUGGABLE GENOME
BPIFA1	BPI FOLD CONTAINING FAMILY A MEMBER 1	HingoraniCasas,RussLampel	DRUGGABLE GENOME
BPIFA2	BPI FOLD CONTAINING FAMILY A MEMBER 2	HingoraniCasas,RussLampel	DRUGGABLE GENOME
BPIFA3	BPI FOLD CONTAINING FAMILY A MEMBER 3	RussLampel	DRUGGABLE GENOME
BPIFB1	BPI FOLD CONTAINING FAMILY B MEMBER 1	HopkinsGroom,HingoraniCasas,RussLampel	DRUGGABLE GENOME
BPIFB2	BPI FOLD CONTAINING FAMILY B MEMBER 2	HingoraniCasas,RussLampel,HopkinsGroom	DRUGGABLE GENOME
BPIFB3	BPI FOLD CONTAINING FAMILY B MEMBER 3	HopkinsGroom,RussLampel,HingoraniCasas	DRUGGABLE GENOME
BPIFB4	BPI FOLD CONTAINING FAMILY B MEMBER 4	HopkinsGroom,HingoraniCasas,RussLampel	DRUGGABLE GENOME
BPIFB6	BPI FOLD CONTAINING FAMILY B MEMBER 6	HingoraniCasas,HopkinsGroom,RussLampel	DRUGGABLE GENOME
BPIFC	BPI FOLD CONTAINING FAMILY C	RussLampel,HopkinsGroom,HingoraniCasas	DRUGGABLE GENOME
BPNT1	3'(2'), 5'-BISPHOSPHATE NUCLEOTIDASE 1	HingoraniCasas	DRUGGABLE GENOME
BRAF	B-RAF PROTO-ONCOGENE, SERINE/THREONINE KINASE	HopkinsGroom,RussLampel,HingoraniCasas	DRUGGABLE GENOME
BRCA1	BRCA1, DNA REPAIR ASSOCIATED	HingoraniCasas	DRUGGABLE GENOME
BRD2	BROMODOMAIN CONTAINING 2	HingoraniCasas	DRUGGABLE GENOME
BRD3	BROMODOMAIN CONTAINING 3	HingoraniCasas	DRUGGABLE GENOME
BRD4	BROMODOMAIN CONTAINING 4	HingoraniCasas	DRUGGABLE GENOME
BRDT	BROMODOMAIN TESTIS ASSOCIATED	HingoraniCasas	DRUGGABLE GENOME
BRPF3	BROMODOMAIN AND PHD FINGER CONTAINING 3	HingoraniCasas	DRUGGABLE GENOME
BRS3	BOMBESIN RECEPTOR SUBTYPE 3	HopkinsGroom,RussLampel,HingoraniCasas	DRUGGABLE GENOME
BRSK1	BR SERINE/THREONINE KINASE 1	HopkinsGroom,HingoraniCasas,RussLampel	DRUGGABLE GENOME
BRSK2	BR SERINE/THREONINE KINASE 2	HingoraniCasas,HopkinsGroom,RussLampel	DRUGGABLE GENOME
BSG	BASIGIN (OK BLOOD GROUP)	HingoraniCasas	DRUGGABLE GENOME
BSPH1	BINDER OF SPERM PROTEIN HOMOLOG 1	HingoraniCasas	DRUGGABLE GENOME
BSPRY	B-BOX AND SPRY DOMAIN CONTAINING	HopkinsGroom	DRUGGABLE GENOME
BST1	BONE MARROW STROMAL CELL ANTIGEN 1	HingoraniCasas	DRUGGABLE GENOME
BST2	BONE MARROW STROMAL CELL ANTIGEN 2	HingoraniCasas	DRUGGABLE GENOME
BTC	BETACELLULIN	HingoraniCasas	DRUGGABLE GENOME
BTD	BIOTINIDASE	HingoraniCasas	DRUGGABLE GENOME
BTK	BRUTON TYROSINE KINASE	RussLampel,HingoraniCasas,HopkinsGroom	DRUGGABLE GENOME
BTLA	B AND T LYMPHOCYTE ASSOCIATED	HingoraniCasas	DRUGGABLE GENOME
BTN1A1	BUTYROPHILIN SUBFAMILY 1 MEMBER A1	HopkinsGroom,HingoraniCasas	DRUGGABLE GENOME
BTN2A1	BUTYROPHILIN SUBFAMILY 2 MEMBER A1	HopkinsGroom	DRUGGABLE GENOME
BTN2A2	BUTYROPHILIN SUBFAMILY 2 MEMBER A2	HopkinsGroom	DRUGGABLE GENOME
BTN3A1	BUTYROPHILIN SUBFAMILY 3 MEMBER A1	HopkinsGroom,HingoraniCasas	DRUGGABLE GENOME
BTN3A2	BUTYROPHILIN SUBFAMILY 3 MEMBER A2	HingoraniCasas	DRUGGABLE GENOME
BTN3A3	BUTYROPHILIN SUBFAMILY 3 MEMBER A3	HingoraniCasas,HopkinsGroom	DRUGGABLE GENOME
BTNL3	BUTYROPHILIN LIKE 3	HopkinsGroom	DRUGGABLE GENOME
BTNL8	BUTYROPHILIN LIKE 8	HingoraniCasas,HopkinsGroom	DRUGGABLE GENOME
BTNL9	BUTYROPHILIN LIKE 9	HopkinsGroom	DRUGGABLE GENOME
BUB1	BUB1 MITOTIC CHECKPOINT SERINE/THREONINE KINASE	RussLampel,HingoraniCasas	DRUGGABLE GENOME
BUB1B	BUB1 MITOTIC CHECKPOINT SERINE/THREONINE KINASE B	HingoraniCasas	DRUGGABLE GENOME
C16ORF89	CHROMOSOME 16 OPEN READING FRAME 89	HingoraniCasas	DRUGGABLE GENOME
C17ORF99	CHROMOSOME 17 OPEN READING FRAME 99	HingoraniCasas	DRUGGABLE GENOME
C1QA	COMPLEMENT C1Q A CHAIN	HingoraniCasas	DRUGGABLE GENOME
C1QB	COMPLEMENT C1Q B CHAIN	HingoraniCasas	DRUGGABLE GENOME
C1QC	COMPLEMENT C1Q C CHAIN	HingoraniCasas	DRUGGABLE GENOME
C1QL1	COMPLEMENT C1Q LIKE 1	HingoraniCasas	DRUGGABLE GENOME
C1QL2	COMPLEMENT C1Q LIKE 2	HingoraniCasas	DRUGGABLE GENOME
C1QTNF5	C1Q AND TNF RELATED 5	HingoraniCasas	DRUGGABLE GENOME
C1QTNF6	C1Q AND TNF RELATED 6	HingoraniCasas	DRUGGABLE GENOME
C1QTNF8	C1Q AND TNF RELATED 8	HingoraniCasas	DRUGGABLE GENOME
C1QTNF9	C1Q AND TNF RELATED 9	HingoraniCasas	DRUGGABLE GENOME
C1QTNF9B	C1Q AND TNF RELATED 9B	HingoraniCasas	DRUGGABLE GENOME
C1R	COMPLEMENT C1R	HopkinsGroom,RussLampel,HingoraniCasas	DRUGGABLE GENOME
C1RL	COMPLEMENT C1R SUBCOMPONENT LIKE	RussLampel,HingoraniCasas,HopkinsGroom	DRUGGABLE GENOME
C1S	COMPLEMENT C1S	HopkinsGroom,HingoraniCasas,RussLampel	DRUGGABLE GENOME
C2	COMPLEMENT C2	HopkinsGroom,HingoraniCasas,RussLampel	DRUGGABLE GENOME
C3	COMPLEMENT C3	HingoraniCasas	DRUGGABLE GENOME
C3AR1	COMPLEMENT C3A RECEPTOR 1	HopkinsGroom,HingoraniCasas,RussLampel	DRUGGABLE GENOME
C4A	COMPLEMENT C4A (RODGERS BLOOD GROUP)	HingoraniCasas	DRUGGABLE GENOME
C4B	COMPLEMENT C4B (CHIDO BLOOD GROUP)	HingoraniCasas	DRUGGABLE GENOME
C4BPA	COMPLEMENT COMPONENT 4 BINDING PROTEIN ALPHA	HingoraniCasas	DRUGGABLE GENOME
C4BPB	COMPLEMENT COMPONENT 4 BINDING PROTEIN BETA	HingoraniCasas	DRUGGABLE GENOME
C5	COMPLEMENT C5	HingoraniCasas	DRUGGABLE GENOME
C5AR1	COMPLEMENT C5A RECEPTOR 1	HopkinsGroom,RussLampel,HingoraniCasas	DRUGGABLE GENOME
C5AR2	COMPLEMENT COMPONENT 5A RECEPTOR 2	HopkinsGroom,RussLampel,HingoraniCasas	DRUGGABLE GENOME
C6	COMPLEMENT C6	HingoraniCasas	DRUGGABLE GENOME
C6ORF120	CHROMOSOME 6 OPEN READING FRAME 120	HingoraniCasas	DRUGGABLE GENOME
C6ORF15	CHROMOSOME 6 OPEN READING FRAME 15	HingoraniCasas	DRUGGABLE GENOME
C7	COMPLEMENT C7	HingoraniCasas	DRUGGABLE GENOME
C8A	COMPLEMENT C8 ALPHA CHAIN	HingoraniCasas	DRUGGABLE GENOME
C8B	COMPLEMENT C8 BETA CHAIN	HingoraniCasas	DRUGGABLE GENOME
C8G	COMPLEMENT C8 GAMMA CHAIN	HingoraniCasas	DRUGGABLE GENOME
C8ORF44-SGK3	C8ORF44-SGK3 READTHROUGH	HingoraniCasas	DRUGGABLE GENOME
C9	COMPLEMENT C9	HingoraniCasas	DRUGGABLE GENOME
C9ORF47	CHROMOSOME 9 OPEN READING FRAME 47	RussLampel	DRUGGABLE GENOME
CA1	CARBONIC ANHYDRASE 1	HopkinsGroom,HingoraniCasas,RussLampel	DRUGGABLE GENOME
CA10	CARBONIC ANHYDRASE 10	HingoraniCasas,RussLampel,HopkinsGroom	DRUGGABLE GENOME
CA11	CARBONIC ANHYDRASE 11	HopkinsGroom,HingoraniCasas,RussLampel	DRUGGABLE GENOME
CA12	CARBONIC ANHYDRASE 12	HopkinsGroom,HingoraniCasas,RussLampel	DRUGGABLE GENOME
CA13	CARBONIC ANHYDRASE 13	RussLampel,HopkinsGroom,HingoraniCasas	DRUGGABLE GENOME
CA14	CARBONIC ANHYDRASE 14	HingoraniCasas,RussLampel,HopkinsGroom	DRUGGABLE GENOME
CA2	CARBONIC ANHYDRASE 2	HopkinsGroom,RussLampel,HingoraniCasas	DRUGGABLE GENOME
CA3	CARBONIC ANHYDRASE 3	HingoraniCasas,HopkinsGroom,RussLampel	DRUGGABLE GENOME
CA4	CARBONIC ANHYDRASE 4	HopkinsGroom,HingoraniCasas,RussLampel	DRUGGABLE GENOME
CA5A	CARBONIC ANHYDRASE 5A	HingoraniCasas,HopkinsGroom,RussLampel	DRUGGABLE GENOME
CA5B	CARBONIC ANHYDRASE 5B	RussLampel,HopkinsGroom,HingoraniCasas	DRUGGABLE GENOME
CA6	CARBONIC ANHYDRASE 6	RussLampel,HopkinsGroom,HingoraniCasas	DRUGGABLE GENOME
CA7	CARBONIC ANHYDRASE 7	HingoraniCasas,RussLampel,HopkinsGroom	DRUGGABLE GENOME
CA8	CARBONIC ANHYDRASE 8	RussLampel,HopkinsGroom,HingoraniCasas	DRUGGABLE GENOME
CA9	CARBONIC ANHYDRASE 9	HingoraniCasas,RussLampel,HopkinsGroom	DRUGGABLE GENOME
CACHD1	CACHE DOMAIN CONTAINING 1	RussLampel	DRUGGABLE GENOME
CACNA1A	CALCIUM VOLTAGE-GATED CHANNEL SUBUNIT ALPHA1 A	HopkinsGroom,HingoraniCasas,RussLampel	DRUGGABLE GENOME
CACNA1B	CALCIUM VOLTAGE-GATED CHANNEL SUBUNIT ALPHA1 B	RussLampel,HingoraniCasas,HopkinsGroom	DRUGGABLE GENOME
CACNA1C	CALCIUM VOLTAGE-GATED CHANNEL SUBUNIT ALPHA1 C	HopkinsGroom,HingoraniCasas,RussLampel	DRUGGABLE GENOME
CACNA1D	CALCIUM VOLTAGE-GATED CHANNEL SUBUNIT ALPHA1 D	HingoraniCasas,HopkinsGroom,RussLampel	DRUGGABLE GENOME
CACNA1E	CALCIUM VOLTAGE-GATED CHANNEL SUBUNIT ALPHA1 E	HingoraniCasas,RussLampel,HopkinsGroom	DRUGGABLE GENOME
CACNA1F	CALCIUM VOLTAGE-GATED CHANNEL SUBUNIT ALPHA1 F	HingoraniCasas,HopkinsGroom,RussLampel	DRUGGABLE GENOME
CACNA1G	CALCIUM VOLTAGE-GATED CHANNEL SUBUNIT ALPHA1 G	HingoraniCasas,RussLampel,HopkinsGroom	DRUGGABLE GENOME
CACNA1H	CALCIUM VOLTAGE-GATED CHANNEL SUBUNIT ALPHA1 H	HingoraniCasas,HopkinsGroom,RussLampel	DRUGGABLE GENOME
CACNA1I	CALCIUM VOLTAGE-GATED CHANNEL SUBUNIT ALPHA1 I	HopkinsGroom,RussLampel,HingoraniCasas	DRUGGABLE GENOME
CACNA1S	CALCIUM VOLTAGE-GATED CHANNEL SUBUNIT ALPHA1 S	HingoraniCasas,HopkinsGroom,RussLampel	DRUGGABLE GENOME
CACNA2D1	CALCIUM VOLTAGE-GATED CHANNEL AUXILIARY SUBUNIT ALPHA2DELTA 1	RussLampel,HingoraniCasas	DRUGGABLE GENOME
CACNA2D2	CALCIUM VOLTAGE-GATED CHANNEL AUXILIARY SUBUNIT ALPHA2DELTA 2	HingoraniCasas,RussLampel	DRUGGABLE GENOME
CACNA2D3	CALCIUM VOLTAGE-GATED CHANNEL AUXILIARY SUBUNIT ALPHA2DELTA 3	RussLampel,HingoraniCasas	DRUGGABLE GENOME
CACNA2D4	CALCIUM VOLTAGE-GATED CHANNEL AUXILIARY SUBUNIT ALPHA2DELTA 4	RussLampel,HingoraniCasas	DRUGGABLE GENOME
CACNB1	CALCIUM VOLTAGE-GATED CHANNEL AUXILIARY SUBUNIT BETA 1	HingoraniCasas	DRUGGABLE GENOME
CACNB2	CALCIUM VOLTAGE-GATED CHANNEL AUXILIARY SUBUNIT BETA 2	HingoraniCasas	DRUGGABLE GENOME
CACNB3	CALCIUM VOLTAGE-GATED CHANNEL AUXILIARY SUBUNIT BETA 3	HingoraniCasas	DRUGGABLE GENOME
CACNB4	CALCIUM VOLTAGE-GATED CHANNEL AUXILIARY SUBUNIT BETA 4	HingoraniCasas	DRUGGABLE GENOME
CACNG1	CALCIUM VOLTAGE-GATED CHANNEL AUXILIARY SUBUNIT GAMMA 1	HingoraniCasas	DRUGGABLE GENOME
CACNG2	CALCIUM VOLTAGE-GATED CHANNEL AUXILIARY SUBUNIT GAMMA 2	HingoraniCasas	DRUGGABLE GENOME
CACNG3	CALCIUM VOLTAGE-GATED CHANNEL AUXILIARY SUBUNIT GAMMA 3	HingoraniCasas	DRUGGABLE GENOME
CACNG4	CALCIUM VOLTAGE-GATED CHANNEL AUXILIARY SUBUNIT GAMMA 4	HingoraniCasas	DRUGGABLE GENOME
CACNG5	CALCIUM VOLTAGE-GATED CHANNEL AUXILIARY SUBUNIT GAMMA 5	HingoraniCasas	DRUGGABLE GENOME
CACNG6	CALCIUM VOLTAGE-GATED CHANNEL AUXILIARY SUBUNIT GAMMA 6	HingoraniCasas	DRUGGABLE GENOME
CACNG7	CALCIUM VOLTAGE-GATED CHANNEL AUXILIARY SUBUNIT GAMMA 7	HingoraniCasas	DRUGGABLE GENOME
CACNG8	CALCIUM VOLTAGE-GATED CHANNEL AUXILIARY SUBUNIT GAMMA 8	HingoraniCasas	DRUGGABLE GENOME
CAD	CARBAMOYL-PHOSPHATE SYNTHETASE 2, ASPARTATE TRANSCARBAMYLASE, AND DIHYDROOROTASE	HopkinsGroom,RussLampel,HingoraniCasas	DRUGGABLE GENOME
CADM3	CELL ADHESION MOLECULE 3	HingoraniCasas	DRUGGABLE GENOME
CALCA	CALCITONIN RELATED POLYPEPTIDE ALPHA	HingoraniCasas	DRUGGABLE GENOME
CALCB	CALCITONIN RELATED POLYPEPTIDE BETA	HingoraniCasas	DRUGGABLE GENOME
CALCR	CALCITONIN RECEPTOR	HingoraniCasas,RussLampel,HopkinsGroom	DRUGGABLE GENOME
CALCRL	CALCITONIN RECEPTOR LIKE RECEPTOR	HopkinsGroom,HingoraniCasas,RussLampel	DRUGGABLE GENOME
CALM1	CALMODULIN 1	HingoraniCasas	DRUGGABLE GENOME
CALM2	CALMODULIN 2	HingoraniCasas	DRUGGABLE GENOME
CALM3	CALMODULIN 3	HingoraniCasas	DRUGGABLE GENOME
CALR	CALRETICULIN	HingoraniCasas	DRUGGABLE GENOME
CALU	CALUMENIN	HingoraniCasas	DRUGGABLE GENOME
CAMK1	CALCIUM/CALMODULIN DEPENDENT PROTEIN KINASE I	RussLampel,HingoraniCasas,HopkinsGroom	DRUGGABLE GENOME
CAMK1D	CALCIUM/CALMODULIN DEPENDENT PROTEIN KINASE ID	RussLampel,HingoraniCasas,HopkinsGroom	DRUGGABLE GENOME
CAMK1G	CALCIUM/CALMODULIN DEPENDENT PROTEIN KINASE IG	HopkinsGroom,HingoraniCasas,RussLampel	DRUGGABLE GENOME
CAMK2A	CALCIUM/CALMODULIN DEPENDENT PROTEIN KINASE II ALPHA	RussLampel,HopkinsGroom,HingoraniCasas	DRUGGABLE GENOME
CAMK2B	CALCIUM/CALMODULIN DEPENDENT PROTEIN KINASE II BETA	RussLampel,HopkinsGroom,HingoraniCasas	DRUGGABLE GENOME
CAMK2D	CALCIUM/CALMODULIN DEPENDENT PROTEIN KINASE II DELTA	HingoraniCasas,HopkinsGroom,RussLampel	DRUGGABLE GENOME
CAMK2G	CALCIUM/CALMODULIN DEPENDENT PROTEIN KINASE II GAMMA	HopkinsGroom,HingoraniCasas,RussLampel	DRUGGABLE GENOME
CAMK4	CALCIUM/CALMODULIN DEPENDENT PROTEIN KINASE IV	HopkinsGroom,HingoraniCasas,RussLampel	DRUGGABLE GENOME
CAMKK1	CALCIUM/CALMODULIN DEPENDENT PROTEIN KINASE KINASE 1	HingoraniCasas,HopkinsGroom,RussLampel	DRUGGABLE GENOME
CAMKK2	CALCIUM/CALMODULIN DEPENDENT PROTEIN KINASE KINASE 2	RussLampel,HopkinsGroom,HingoraniCasas	DRUGGABLE GENOME
CAMKV	CAM KINASE LIKE VESICLE ASSOCIATED	RussLampel,HopkinsGroom,HingoraniCasas	DRUGGABLE GENOME
CAMP	CATHELICIDIN ANTIMICROBIAL PEPTIDE	HingoraniCasas	DRUGGABLE GENOME
CAPN1	CALPAIN 1	HopkinsGroom,RussLampel,HingoraniCasas	DRUGGABLE GENOME
CAPN10	CALPAIN 10	HopkinsGroom,RussLampel	DRUGGABLE GENOME
CAPN11	CALPAIN 11	HopkinsGroom,RussLampel	DRUGGABLE GENOME
CAPN12	CALPAIN 12	HopkinsGroom,RussLampel	DRUGGABLE GENOME
CAPN13	CALPAIN 13	RussLampel	DRUGGABLE GENOME
CAPN14	CALPAIN 14	HopkinsGroom	DRUGGABLE GENOME
CAPN15	CALPAIN 15	HopkinsGroom,RussLampel	DRUGGABLE GENOME
CAPN2	CALPAIN 2	HopkinsGroom,RussLampel,HingoraniCasas	DRUGGABLE GENOME
CAPN3	CALPAIN 3	HopkinsGroom,RussLampel	DRUGGABLE GENOME
CAPN5	CALPAIN 5	HopkinsGroom,RussLampel	DRUGGABLE GENOME
CAPN6	CALPAIN 6	RussLampel	DRUGGABLE GENOME
CAPN7	CALPAIN 7	RussLampel	DRUGGABLE GENOME
CAPN8	CALPAIN 8	HopkinsGroom	DRUGGABLE GENOME
CAPN9	CALPAIN 9	RussLampel,HopkinsGroom	DRUGGABLE GENOME
CAPNS1	CALPAIN SMALL SUBUNIT 1	HingoraniCasas	DRUGGABLE GENOME
CAPZA1	CAPPING ACTIN PROTEIN OF MUSCLE Z-LINE ALPHA SUBUNIT 1	HingoraniCasas	DRUGGABLE GENOME
CAPZA2	CAPPING ACTIN PROTEIN OF MUSCLE Z-LINE ALPHA SUBUNIT 2	HingoraniCasas	DRUGGABLE GENOME
CARD17	CASPASE RECRUITMENT DOMAIN FAMILY MEMBER 17	HopkinsGroom	DRUGGABLE GENOME
CARM1	COACTIVATOR ASSOCIATED ARGININE METHYLTRANSFERASE 1	HingoraniCasas	DRUGGABLE GENOME
CARTPT	CART PREPROPEPTIDE	HingoraniCasas	DRUGGABLE GENOME
CASK	CALCIUM/CALMODULIN DEPENDENT SERINE PROTEIN KINASE	HopkinsGroom,RussLampel,HingoraniCasas	DRUGGABLE GENOME
CASP1	CASPASE 1	HingoraniCasas,RussLampel,HopkinsGroom	DRUGGABLE GENOME
CASP10	CASPASE 10	RussLampel,HopkinsGroom	DRUGGABLE GENOME
CASP12	CASPASE 12 (GENE/PSEUDOGENE)	HopkinsGroom	DRUGGABLE GENOME
CASP14	CASPASE 14	HopkinsGroom,RussLampel	DRUGGABLE GENOME
CASP2	CASPASE 2	HopkinsGroom,RussLampel,HingoraniCasas	DRUGGABLE GENOME
CASP3	CASPASE 3	HopkinsGroom,RussLampel,HingoraniCasas	DRUGGABLE GENOME
CASP4	CASPASE 4	RussLampel,HopkinsGroom	DRUGGABLE GENOME
CASP5	CASPASE 5	HopkinsGroom,RussLampel	DRUGGABLE GENOME
CASP6	CASPASE 6	HingoraniCasas,RussLampel,HopkinsGroom	DRUGGABLE GENOME
CASP7	CASPASE 7	HopkinsGroom,HingoraniCasas,RussLampel	DRUGGABLE GENOME
CASP8	CASPASE 8	HopkinsGroom,RussLampel,HingoraniCasas	DRUGGABLE GENOME
CASP9	CASPASE 9	HingoraniCasas,RussLampel,HopkinsGroom	DRUGGABLE GENOME
CASQ2	CALSEQUESTRIN 2	HingoraniCasas	DRUGGABLE GENOME
CASR	CALCIUM SENSING RECEPTOR	HopkinsGroom,HingoraniCasas,RussLampel	DRUGGABLE GENOME
CAT	CATALASE	HingoraniCasas	DRUGGABLE GENOME
CATSPER1	CATION CHANNEL SPERM ASSOCIATED 1	HopkinsGroom,RussLampel,HingoraniCasas	DRUGGABLE GENOME
CATSPER2	CATION CHANNEL SPERM ASSOCIATED 2	HingoraniCasas,RussLampel,HopkinsGroom	DRUGGABLE GENOME
CATSPER3	CATION CHANNEL SPERM ASSOCIATED 3	HopkinsGroom,HingoraniCasas,RussLampel	DRUGGABLE GENOME
CATSPER4	CATION CHANNEL SPERM ASSOCIATED 4	HingoraniCasas,HopkinsGroom,RussLampel	DRUGGABLE GENOME
CBLIF	COBALAMIN BINDING INTRINSIC FACTOR	HingoraniCasas	DRUGGABLE GENOME
CBLN1	CEREBELLIN 1 PRECURSOR	HingoraniCasas	DRUGGABLE GENOME
CBLN3	CEREBELLIN 3 PRECURSOR	HingoraniCasas	DRUGGABLE GENOME
CBLN4	CEREBELLIN 4 PRECURSOR	HingoraniCasas	DRUGGABLE GENOME
CBR1	CARBONYL REDUCTASE 1	RussLampel,HingoraniCasas,HopkinsGroom	DRUGGABLE GENOME
CBR3	CARBONYL REDUCTASE 3	RussLampel,HopkinsGroom,HingoraniCasas	DRUGGABLE GENOME
CBR4	CARBONYL REDUCTASE 4	RussLampel,HopkinsGroom	DRUGGABLE GENOME
CCDC3	COILED-COIL DOMAIN CONTAINING 3	HingoraniCasas	DRUGGABLE GENOME
CCDC80	COILED-COIL DOMAIN CONTAINING 80	HingoraniCasas	DRUGGABLE GENOME
CCK	CHOLECYSTOKININ	HingoraniCasas	DRUGGABLE GENOME
CCKAR	CHOLECYSTOKININ A RECEPTOR	HingoraniCasas,HopkinsGroom,RussLampel	DRUGGABLE GENOME
CCKBR	CHOLECYSTOKININ B RECEPTOR	RussLampel,HingoraniCasas,HopkinsGroom	DRUGGABLE GENOME
CCL1	C-C MOTIF CHEMOKINE LIGAND 1	HingoraniCasas	DRUGGABLE GENOME
CCL11	C-C MOTIF CHEMOKINE LIGAND 11	HingoraniCasas	DRUGGABLE GENOME
CCL13	C-C MOTIF CHEMOKINE LIGAND 13	HingoraniCasas	DRUGGABLE GENOME
CCL14	C-C MOTIF CHEMOKINE LIGAND 14	HingoraniCasas	DRUGGABLE GENOME
CCL15-CCL14	CCL15-CCL14 READTHROUGH (NMD CANDIDATE)	HingoraniCasas	DRUGGABLE GENOME
CCL16	C-C MOTIF CHEMOKINE LIGAND 16	HingoraniCasas	DRUGGABLE GENOME
CCL17	C-C MOTIF CHEMOKINE LIGAND 17	HingoraniCasas	DRUGGABLE GENOME
CCL18	C-C MOTIF CHEMOKINE LIGAND 18	HingoraniCasas	DRUGGABLE GENOME
CCL19	C-C MOTIF CHEMOKINE LIGAND 19	HingoraniCasas	DRUGGABLE GENOME
CCL2	C-C MOTIF CHEMOKINE LIGAND 2	HingoraniCasas	DRUGGABLE GENOME
CCL20	C-C MOTIF CHEMOKINE LIGAND 20	HingoraniCasas	DRUGGABLE GENOME
CCL21	C-C MOTIF CHEMOKINE LIGAND 21	HingoraniCasas	DRUGGABLE GENOME
CCL22	C-C MOTIF CHEMOKINE LIGAND 22	HingoraniCasas	DRUGGABLE GENOME
CCL23	C-C MOTIF CHEMOKINE LIGAND 23	HingoraniCasas	DRUGGABLE GENOME
CCL24	C-C MOTIF CHEMOKINE LIGAND 24	HingoraniCasas	DRUGGABLE GENOME
CCL25	C-C MOTIF CHEMOKINE LIGAND 25	HingoraniCasas	DRUGGABLE GENOME
CCL26	C-C MOTIF CHEMOKINE LIGAND 26	HingoraniCasas	DRUGGABLE GENOME
CCL27	C-C MOTIF CHEMOKINE LIGAND 27	HingoraniCasas	DRUGGABLE GENOME
CCL28	C-C MOTIF CHEMOKINE LIGAND 28	HingoraniCasas	DRUGGABLE GENOME
CCL3	C-C MOTIF CHEMOKINE LIGAND 3	HingoraniCasas	DRUGGABLE GENOME
CCL3L1	C-C MOTIF CHEMOKINE LIGAND 3 LIKE 1	HingoraniCasas	DRUGGABLE GENOME
CCL3L3	C-C MOTIF CHEMOKINE LIGAND 3 LIKE 3	HingoraniCasas	DRUGGABLE GENOME
CCL4	C-C MOTIF CHEMOKINE LIGAND 4	HingoraniCasas	DRUGGABLE GENOME
CCL4L1	C-C MOTIF CHEMOKINE LIGAND 4 LIKE 1	HingoraniCasas	DRUGGABLE GENOME
CCL4L2	C-C MOTIF CHEMOKINE LIGAND 4 LIKE 2	HingoraniCasas	DRUGGABLE GENOME
CCL5	C-C MOTIF CHEMOKINE LIGAND 5	HingoraniCasas	DRUGGABLE GENOME
CCL7	C-C MOTIF CHEMOKINE LIGAND 7	HingoraniCasas	DRUGGABLE GENOME
CCL8	C-C MOTIF CHEMOKINE LIGAND 8	HingoraniCasas	DRUGGABLE GENOME
CCN1	CELLULAR COMMUNICATION NETWORK FACTOR 1	HingoraniCasas	DRUGGABLE GENOME
CCN2	CELLULAR COMMUNICATION NETWORK FACTOR 2	HingoraniCasas	DRUGGABLE GENOME
CCN3	CELLULAR COMMUNICATION NETWORK FACTOR 3	HingoraniCasas	DRUGGABLE GENOME
CCN4	CELLULAR COMMUNICATION NETWORK FACTOR 4	HingoraniCasas	DRUGGABLE GENOME
CCN5	CELLULAR COMMUNICATION NETWORK FACTOR 5	HingoraniCasas	DRUGGABLE GENOME
CCN6	CELLULAR COMMUNICATION NETWORK FACTOR 6	HingoraniCasas	DRUGGABLE GENOME
CCNA1	CYCLIN A1	HingoraniCasas	DRUGGABLE GENOME
CCNA2	CYCLIN A2	HingoraniCasas	DRUGGABLE GENOME
CCNB1	CYCLIN B1	HingoraniCasas	DRUGGABLE GENOME
CCNB2	CYCLIN B2	HingoraniCasas	DRUGGABLE GENOME
CCNB3	CYCLIN B3	HingoraniCasas	DRUGGABLE GENOME
CCND1	CYCLIN D1	HingoraniCasas	DRUGGABLE GENOME
CCND2	CYCLIN D2	HingoraniCasas	DRUGGABLE GENOME
CCND3	CYCLIN D3	HingoraniCasas	DRUGGABLE GENOME
CCNE1	CYCLIN E1	HingoraniCasas	DRUGGABLE GENOME
CCNE2	CYCLIN E2	HingoraniCasas	DRUGGABLE GENOME
CCNH	CYCLIN H	HingoraniCasas	DRUGGABLE GENOME
CCNT1	CYCLIN T1	HingoraniCasas	DRUGGABLE GENOME
CCR1	C-C MOTIF CHEMOKINE RECEPTOR 1	HopkinsGroom,HingoraniCasas,RussLampel	DRUGGABLE GENOME
CCR10	C-C MOTIF CHEMOKINE RECEPTOR 10	RussLampel,HingoraniCasas,HopkinsGroom	DRUGGABLE GENOME
CCR2	C-C MOTIF CHEMOKINE RECEPTOR 2	HopkinsGroom,RussLampel,HingoraniCasas,RussLampel	DRUGGABLE GENOME
CCR3	C-C MOTIF CHEMOKINE RECEPTOR 3	HopkinsGroom,HingoraniCasas,RussLampel	DRUGGABLE GENOME
CCR4	C-C MOTIF CHEMOKINE RECEPTOR 4	RussLampel,HopkinsGroom,HingoraniCasas	DRUGGABLE GENOME
CCR5	C-C MOTIF CHEMOKINE RECEPTOR 5 (GENE/PSEUDOGENE)	RussLampel,RussLampel,HingoraniCasas,HopkinsGroom	DRUGGABLE GENOME
CCR6	C-C MOTIF CHEMOKINE RECEPTOR 6	RussLampel,HingoraniCasas,HopkinsGroom	DRUGGABLE GENOME
CCR7	C-C MOTIF CHEMOKINE RECEPTOR 7	HingoraniCasas,HopkinsGroom,RussLampel	DRUGGABLE GENOME
CCR8	C-C MOTIF CHEMOKINE RECEPTOR 8	HopkinsGroom,RussLampel,HingoraniCasas	DRUGGABLE GENOME
CCR9	C-C MOTIF CHEMOKINE RECEPTOR 9	HingoraniCasas,RussLampel,HopkinsGroom	DRUGGABLE GENOME
CCRL2	C-C MOTIF CHEMOKINE RECEPTOR LIKE 2	HopkinsGroom,RussLampel,HingoraniCasas	DRUGGABLE GENOME
CCS	COPPER CHAPERONE FOR SUPEROXIDE DISMUTASE	HopkinsGroom,RussLampel	DRUGGABLE GENOME
CD101	CD101 MOLECULE	HingoraniCasas	DRUGGABLE GENOME
CD109	CD109 MOLECULE	HingoraniCasas	DRUGGABLE GENOME
CD14	CD14 MOLECULE	HingoraniCasas	DRUGGABLE GENOME
CD151	CD151 MOLECULE (RAPH BLOOD GROUP)	HingoraniCasas	DRUGGABLE GENOME
CD160	CD160 MOLECULE	HingoraniCasas	DRUGGABLE GENOME
CD163	CD163 MOLECULE	RussLampel,HingoraniCasas,HopkinsGroom	DRUGGABLE GENOME
CD163L1	CD163 MOLECULE LIKE 1	RussLampel,HingoraniCasas,HopkinsGroom	DRUGGABLE GENOME
CD164	CD164 MOLECULE	HingoraniCasas	DRUGGABLE GENOME
CD164L2	CD164 MOLECULE LIKE 2	HingoraniCasas	DRUGGABLE GENOME
CD177	CD177 MOLECULE	HingoraniCasas	DRUGGABLE GENOME
CD180	CD180 MOLECULE	HingoraniCasas	DRUGGABLE GENOME
CD19	CD19 MOLECULE	HingoraniCasas	DRUGGABLE GENOME
CD1A	CD1A MOLECULE	HingoraniCasas	DRUGGABLE GENOME
CD1B	CD1B MOLECULE	HingoraniCasas	DRUGGABLE GENOME
CD1C	CD1C MOLECULE	HingoraniCasas	DRUGGABLE GENOME
CD1D	CD1D MOLECULE	HingoraniCasas	DRUGGABLE GENOME
CD1E	CD1E MOLECULE	HingoraniCasas	DRUGGABLE GENOME
CD2	CD2 MOLECULE	HingoraniCasas	DRUGGABLE GENOME
CD200	CD200 MOLECULE	HingoraniCasas	DRUGGABLE GENOME
CD200R1	CD200 RECEPTOR 1	HingoraniCasas	DRUGGABLE GENOME
CD207	CD207 MOLECULE	HingoraniCasas	DRUGGABLE GENOME
CD209	CD209 MOLECULE	HingoraniCasas	DRUGGABLE GENOME
CD22	CD22 MOLECULE	HingoraniCasas	DRUGGABLE GENOME
CD226	CD226 MOLECULE	HingoraniCasas	DRUGGABLE GENOME
CD244	CD244 MOLECULE	HingoraniCasas	DRUGGABLE GENOME
CD247	CD247 MOLECULE	HingoraniCasas	DRUGGABLE GENOME
CD248	CD248 MOLECULE	HingoraniCasas	DRUGGABLE GENOME
CD27	CD27 MOLECULE	HingoraniCasas	DRUGGABLE GENOME
CD274	CD274 MOLECULE	HingoraniCasas	DRUGGABLE GENOME
CD276	CD276 MOLECULE	HingoraniCasas	DRUGGABLE GENOME
CD28	CD28 MOLECULE	HingoraniCasas	DRUGGABLE GENOME
CD300A	CD300A MOLECULE	HingoraniCasas	DRUGGABLE GENOME
CD300C	CD300C MOLECULE	HingoraniCasas	DRUGGABLE GENOME
CD300E	CD300E MOLECULE	HingoraniCasas	DRUGGABLE GENOME
CD300LB	CD300 MOLECULE LIKE FAMILY MEMBER B	HingoraniCasas	DRUGGABLE GENOME
CD300LD	CD300 MOLECULE LIKE FAMILY MEMBER D	HingoraniCasas	DRUGGABLE GENOME
CD300LF	CD300 MOLECULE LIKE FAMILY MEMBER F	HingoraniCasas	DRUGGABLE GENOME
CD300LG	CD300 MOLECULE LIKE FAMILY MEMBER G	HingoraniCasas	DRUGGABLE GENOME
CD302	CD302 MOLECULE	HingoraniCasas	DRUGGABLE GENOME
CD320	CD320 MOLECULE	HingoraniCasas	DRUGGABLE GENOME
CD33	CD33 MOLECULE	HingoraniCasas	DRUGGABLE GENOME
CD34	CD34 MOLECULE	HingoraniCasas	DRUGGABLE GENOME
CD36	CD36 MOLECULE	HingoraniCasas	DRUGGABLE GENOME
CD37	CD37 MOLECULE	HingoraniCasas	DRUGGABLE GENOME
CD38	CD38 MOLECULE	HingoraniCasas	DRUGGABLE GENOME
CD3D	CD3D MOLECULE	HingoraniCasas	DRUGGABLE GENOME
CD3E	CD3E MOLECULE	HingoraniCasas	DRUGGABLE GENOME
CD3G	CD3G MOLECULE	HingoraniCasas	DRUGGABLE GENOME
CD4	CD4 MOLECULE	HingoraniCasas	DRUGGABLE GENOME
CD40	CD40 MOLECULE	HingoraniCasas	DRUGGABLE GENOME
CD40LG	CD40 LIGAND	HingoraniCasas	DRUGGABLE GENOME
CD44	CD44 MOLECULE (INDIAN BLOOD GROUP)	HingoraniCasas	DRUGGABLE GENOME
CD46	CD46 MOLECULE	HingoraniCasas	DRUGGABLE GENOME
CD47	CD47 MOLECULE	HingoraniCasas	DRUGGABLE GENOME
CD48	CD48 MOLECULE	HingoraniCasas	DRUGGABLE GENOME
CD5	CD5 MOLECULE	HopkinsGroom,HingoraniCasas,RussLampel	DRUGGABLE GENOME
CD52	CD52 MOLECULE	HingoraniCasas	DRUGGABLE GENOME
CD53	CD53 MOLECULE	HingoraniCasas	DRUGGABLE GENOME
CD55	CD55 MOLECULE (CROMER BLOOD GROUP)	HingoraniCasas	DRUGGABLE GENOME
CD58	CD58 MOLECULE	HingoraniCasas	DRUGGABLE GENOME
CD59	CD59 MOLECULE (CD59 BLOOD GROUP)	HingoraniCasas	DRUGGABLE GENOME
CD5L	CD5 MOLECULE LIKE	RussLampel,HopkinsGroom,HingoraniCasas	DRUGGABLE GENOME
CD6	CD6 MOLECULE	RussLampel,HingoraniCasas,HopkinsGroom	DRUGGABLE GENOME
CD63	CD63 MOLECULE	HingoraniCasas	DRUGGABLE GENOME
CD68	CD68 MOLECULE	HingoraniCasas	DRUGGABLE GENOME
CD69	CD69 MOLECULE	HingoraniCasas	DRUGGABLE GENOME
CD7	CD7 MOLECULE	HingoraniCasas	DRUGGABLE GENOME
CD70	CD70 MOLECULE	HingoraniCasas	DRUGGABLE GENOME
CD72	CD72 MOLECULE	HingoraniCasas	DRUGGABLE GENOME
CD74	CD74 MOLECULE	HingoraniCasas	DRUGGABLE GENOME
CD79A	CD79A MOLECULE	HingoraniCasas	DRUGGABLE GENOME
CD79B	CD79B MOLECULE	HingoraniCasas	DRUGGABLE GENOME
CD80	CD80 MOLECULE	HingoraniCasas	DRUGGABLE GENOME
CD81	CD81 MOLECULE	HingoraniCasas	DRUGGABLE GENOME
CD82	CD82 MOLECULE	HingoraniCasas	DRUGGABLE GENOME
CD83	CD83 MOLECULE	HingoraniCasas	DRUGGABLE GENOME
CD84	CD84 MOLECULE	HingoraniCasas	DRUGGABLE GENOME
CD86	CD86 MOLECULE	HingoraniCasas	DRUGGABLE GENOME
CD8A	CD8A MOLECULE	HingoraniCasas	DRUGGABLE GENOME
CD8B	CD8B MOLECULE	HingoraniCasas	DRUGGABLE GENOME
CD9	CD9 MOLECULE	HingoraniCasas	DRUGGABLE GENOME
CD93	CD93 MOLECULE	HingoraniCasas	DRUGGABLE GENOME
CD96	CD96 MOLECULE	HingoraniCasas	DRUGGABLE GENOME
CD99	CD99 MOLECULE (XG BLOOD GROUP)	HingoraniCasas	DRUGGABLE GENOME
CDA	CYTIDINE DEAMINASE	HingoraniCasas	DRUGGABLE GENOME
CDC14A	CELL DIVISION CYCLE 14A	HopkinsGroom,RussLampel	DRUGGABLE GENOME
CDC14B	CELL DIVISION CYCLE 14B	HopkinsGroom,RussLampel	DRUGGABLE GENOME
CDC14C	CELL DIVISION CYCLE 14C, PSEUDOGENE	HopkinsGroom	DRUGGABLE GENOME
CDC25A	CELL DIVISION CYCLE 25A	RussLampel,HingoraniCasas,HopkinsGroom	DRUGGABLE GENOME
CDC25B	CELL DIVISION CYCLE 25B	HingoraniCasas,HopkinsGroom,RussLampel	DRUGGABLE GENOME
CDC25C	CELL DIVISION CYCLE 25C	HopkinsGroom,HingoraniCasas,RussLampel	DRUGGABLE GENOME
CDC42	CELL DIVISION CYCLE 42	HingoraniCasas	DRUGGABLE GENOME
CDC42BPA	CDC42 BINDING PROTEIN KINASE ALPHA	HingoraniCasas,RussLampel,HopkinsGroom	DRUGGABLE GENOME
CDC42BPB	CDC42 BINDING PROTEIN KINASE BETA	HopkinsGroom,RussLampel,HingoraniCasas	DRUGGABLE GENOME
CDC42BPG	CDC42 BINDING PROTEIN KINASE GAMMA	HingoraniCasas,HopkinsGroom	DRUGGABLE GENOME
CDC7	CELL DIVISION CYCLE 7	HingoraniCasas,RussLampel	DRUGGABLE GENOME
CDCP1	CUB DOMAIN CONTAINING PROTEIN 1	HingoraniCasas	DRUGGABLE GENOME
CDCP2	CUB DOMAIN CONTAINING PROTEIN 2	RussLampel	DRUGGABLE GENOME
CDH1	CADHERIN 1	HingoraniCasas	DRUGGABLE GENOME
CDH13	CADHERIN 13	HingoraniCasas	DRUGGABLE GENOME
CDH2	CADHERIN 2	HingoraniCasas	DRUGGABLE GENOME
CDH3	CADHERIN 3	HingoraniCasas	DRUGGABLE GENOME
CDH5	CADHERIN 5	HingoraniCasas	DRUGGABLE GENOME
CDK1	CYCLIN DEPENDENT KINASE 1	HingoraniCasas,RussLampel,HopkinsGroom	DRUGGABLE GENOME
CDK10	CYCLIN DEPENDENT KINASE 10	RussLampel,HopkinsGroom,HingoraniCasas	DRUGGABLE GENOME
CDK11A	CYCLIN DEPENDENT KINASE 11A	RussLampel,HopkinsGroom,HingoraniCasas	DRUGGABLE GENOME
CDK11B	CYCLIN DEPENDENT KINASE 11B	HopkinsGroom,HingoraniCasas	DRUGGABLE GENOME
CDK12	CYCLIN DEPENDENT KINASE 12	HopkinsGroom,HingoraniCasas,RussLampel	DRUGGABLE GENOME
CDK13	CYCLIN DEPENDENT KINASE 13	HopkinsGroom,RussLampel,HingoraniCasas	DRUGGABLE GENOME
CDK14	CYCLIN DEPENDENT KINASE 14	RussLampel,HingoraniCasas,HopkinsGroom	DRUGGABLE GENOME
CDK15	CYCLIN DEPENDENT KINASE 15	HingoraniCasas,HopkinsGroom,RussLampel	DRUGGABLE GENOME
CDK16	CYCLIN DEPENDENT KINASE 16	HopkinsGroom,RussLampel,HingoraniCasas	DRUGGABLE GENOME
CDK17	CYCLIN DEPENDENT KINASE 17	HopkinsGroom,HingoraniCasas,RussLampel	DRUGGABLE GENOME
CDK18	CYCLIN DEPENDENT KINASE 18	HingoraniCasas,RussLampel,HopkinsGroom	DRUGGABLE GENOME
CDK19	CYCLIN DEPENDENT KINASE 19	HopkinsGroom,HingoraniCasas,RussLampel	DRUGGABLE GENOME
CDK2	CYCLIN DEPENDENT KINASE 2	HopkinsGroom,RussLampel,HingoraniCasas	DRUGGABLE GENOME
CDK20	CYCLIN DEPENDENT KINASE 20	HopkinsGroom,RussLampel,HingoraniCasas	DRUGGABLE GENOME
CDK3	CYCLIN DEPENDENT KINASE 3	RussLampel,HingoraniCasas,HopkinsGroom	DRUGGABLE GENOME
CDK4	CYCLIN DEPENDENT KINASE 4	HopkinsGroom,RussLampel,HingoraniCasas	DRUGGABLE GENOME
CDK5	CYCLIN DEPENDENT KINASE 5	HopkinsGroom,HingoraniCasas,RussLampel	DRUGGABLE GENOME
CDK5R1	CYCLIN DEPENDENT KINASE 5 REGULATORY SUBUNIT 1	HingoraniCasas	DRUGGABLE GENOME
CDK6	CYCLIN DEPENDENT KINASE 6	RussLampel,HingoraniCasas,HopkinsGroom	DRUGGABLE GENOME
CDK7	CYCLIN DEPENDENT KINASE 7	HopkinsGroom,RussLampel,HingoraniCasas	DRUGGABLE GENOME
CDK8	CYCLIN DEPENDENT KINASE 8	HingoraniCasas,HopkinsGroom,RussLampel	DRUGGABLE GENOME
CDK9	CYCLIN DEPENDENT KINASE 9	RussLampel,HingoraniCasas,HopkinsGroom	DRUGGABLE GENOME
CDKL1	CYCLIN DEPENDENT KINASE LIKE 1	HingoraniCasas,HopkinsGroom,RussLampel	DRUGGABLE GENOME
CDKL2	CYCLIN DEPENDENT KINASE LIKE 2	RussLampel,HingoraniCasas,HopkinsGroom	DRUGGABLE GENOME
CDKL3	CYCLIN DEPENDENT KINASE LIKE 3	RussLampel,HopkinsGroom,HingoraniCasas	DRUGGABLE GENOME
CDKL4	CYCLIN DEPENDENT KINASE LIKE 4	HopkinsGroom,HingoraniCasas	DRUGGABLE GENOME
CDKL5	CYCLIN DEPENDENT KINASE LIKE 5	HopkinsGroom,RussLampel,HingoraniCasas	DRUGGABLE GENOME
CDKN1A	CYCLIN DEPENDENT KINASE INHIBITOR 1A	HingoraniCasas	DRUGGABLE GENOME
CDKN3	CYCLIN DEPENDENT KINASE INHIBITOR 3	HopkinsGroom	DRUGGABLE GENOME
CDNF	CEREBRAL DOPAMINE NEUROTROPHIC FACTOR	HingoraniCasas	DRUGGABLE GENOME
CEACAM1	CARCINOEMBRYONIC ANTIGEN RELATED CELL ADHESION MOLECULE 1	HingoraniCasas	DRUGGABLE GENOME
CEACAM16	CARCINOEMBRYONIC ANTIGEN RELATED CELL ADHESION MOLECULE 16	HingoraniCasas	DRUGGABLE GENOME
CEACAM3	CARCINOEMBRYONIC ANTIGEN RELATED CELL ADHESION MOLECULE 3	HingoraniCasas	DRUGGABLE GENOME
CEACAM5	CARCINOEMBRYONIC ANTIGEN RELATED CELL ADHESION MOLECULE 5	HingoraniCasas	DRUGGABLE GENOME
CEACAM6	CARCINOEMBRYONIC ANTIGEN RELATED CELL ADHESION MOLECULE 6	HingoraniCasas	DRUGGABLE GENOME
CEACAM7	CARCINOEMBRYONIC ANTIGEN RELATED CELL ADHESION MOLECULE 7	HingoraniCasas	DRUGGABLE GENOME
CEACAM8	CARCINOEMBRYONIC ANTIGEN RELATED CELL ADHESION MOLECULE 8	HingoraniCasas	DRUGGABLE GENOME
CEL	CARBOXYL ESTER LIPASE	RussLampel,HingoraniCasas,HopkinsGroom	DRUGGABLE GENOME
CELA1	CHYMOTRYPSIN LIKE ELASTASE FAMILY MEMBER 1	HingoraniCasas,HopkinsGroom,RussLampel	DRUGGABLE GENOME
CELA2A	CHYMOTRYPSIN LIKE ELASTASE FAMILY MEMBER 2A	HopkinsGroom,HingoraniCasas,RussLampel	DRUGGABLE GENOME
CELA2B	CHYMOTRYPSIN LIKE ELASTASE FAMILY MEMBER 2B	HopkinsGroom,HingoraniCasas	DRUGGABLE GENOME
CELA3A	CHYMOTRYPSIN LIKE ELASTASE FAMILY MEMBER 3A	HopkinsGroom,RussLampel	DRUGGABLE GENOME
CELA3B	CHYMOTRYPSIN LIKE ELASTASE FAMILY MEMBER 3B	HopkinsGroom	DRUGGABLE GENOME
CELSR1	CADHERIN EGF LAG SEVEN-PASS G-TYPE RECEPTOR 1	RussLampel,HopkinsGroom,HingoraniCasas	DRUGGABLE GENOME
CELSR2	CADHERIN EGF LAG SEVEN-PASS G-TYPE RECEPTOR 2	HopkinsGroom,RussLampel,HingoraniCasas	DRUGGABLE GENOME
CELSR3	CADHERIN EGF LAG SEVEN-PASS G-TYPE RECEPTOR 3	HingoraniCasas,HopkinsGroom,RussLampel	DRUGGABLE GENOME
CEP41	CENTROSOMAL PROTEIN 41	RussLampel,HopkinsGroom	DRUGGABLE GENOME
CER1	CERBERUS 1, DAN FAMILY BMP ANTAGONIST	HingoraniCasas	DRUGGABLE GENOME
CES1	CARBOXYLESTERASE 1	HingoraniCasas,RussLampel,RussLampel,HopkinsGroom	DRUGGABLE GENOME
CES2	CARBOXYLESTERASE 2	RussLampel,HingoraniCasas,HopkinsGroom	DRUGGABLE GENOME
CES3	CARBOXYLESTERASE 3	RussLampel,HingoraniCasas,HopkinsGroom	DRUGGABLE GENOME
CES4A	CARBOXYLESTERASE 4A	HingoraniCasas,RussLampel,HopkinsGroom	DRUGGABLE GENOME
CES5A	CARBOXYLESTERASE 5A	HopkinsGroom,HingoraniCasas,RussLampel	DRUGGABLE GENOME
CETP	CHOLESTERYL ESTER TRANSFER PROTEIN	HingoraniCasas,HopkinsGroom,RussLampel	DRUGGABLE GENOME
CFB	COMPLEMENT FACTOR B	RussLampel,HopkinsGroom,HingoraniCasas	DRUGGABLE GENOME
CFC1	CRIPTO, FRL-1, CRYPTIC FAMILY 1	HingoraniCasas	DRUGGABLE GENOME
CFD	COMPLEMENT FACTOR D	RussLampel,HingoraniCasas,HopkinsGroom	DRUGGABLE GENOME
CFH	COMPLEMENT FACTOR H	HingoraniCasas	DRUGGABLE GENOME
CFHR1	COMPLEMENT FACTOR H RELATED 1	HingoraniCasas	DRUGGABLE GENOME
CFHR2	COMPLEMENT FACTOR H RELATED 2	HingoraniCasas	DRUGGABLE GENOME
CFHR3	COMPLEMENT FACTOR H RELATED 3	HingoraniCasas	DRUGGABLE GENOME
CFHR4	COMPLEMENT FACTOR H RELATED 4	HingoraniCasas	DRUGGABLE GENOME
CFHR5	COMPLEMENT FACTOR H RELATED 5	HingoraniCasas	DRUGGABLE GENOME
CFI	COMPLEMENT FACTOR I	HopkinsGroom,HingoraniCasas	DRUGGABLE GENOME
CFLAR	CASP8 AND FADD LIKE APOPTOSIS REGULATOR	RussLampel,HopkinsGroom	DRUGGABLE GENOME
CFP	COMPLEMENT FACTOR PROPERDIN	HingoraniCasas	DRUGGABLE GENOME
CFTR	CYSTIC FIBROSIS TRANSMEMBRANE CONDUCTANCE REGULATOR	HingoraniCasas,HopkinsGroom,RussLampel	DRUGGABLE GENOME
CGA	GLYCOPROTEIN HORMONES, ALPHA POLYPEPTIDE	HingoraniCasas	DRUGGABLE GENOME
CGB2	CHORIONIC GONADOTROPIN BETA SUBUNIT 2	HingoraniCasas	DRUGGABLE GENOME
CGB3	CHORIONIC GONADOTROPIN BETA SUBUNIT 3	HingoraniCasas	DRUGGABLE GENOME
CGB5	CHORIONIC GONADOTROPIN BETA SUBUNIT 5	HingoraniCasas	DRUGGABLE GENOME
CGB7	CHORIONIC GONADOTROPIN BETA SUBUNIT 7	HingoraniCasas	DRUGGABLE GENOME
CGB8	CHORIONIC GONADOTROPIN BETA SUBUNIT 8	HingoraniCasas	DRUGGABLE GENOME
CGREF1	CELL GROWTH REGULATOR WITH EF-HAND DOMAIN 1	HingoraniCasas	DRUGGABLE GENOME
CHAD	CHONDROADHERIN	HingoraniCasas	DRUGGABLE GENOME
CHADL	CHONDROADHERIN LIKE	HingoraniCasas	DRUGGABLE GENOME
CHAT	CHOLINE O-ACETYLTRANSFERASE	HopkinsGroom,HingoraniCasas,RussLampel	DRUGGABLE GENOME
CHEK1	CHECKPOINT KINASE 1	HopkinsGroom,HingoraniCasas,RussLampel	DRUGGABLE GENOME
CHEK2	CHECKPOINT KINASE 2	HingoraniCasas,HopkinsGroom,RussLampel	DRUGGABLE GENOME
CHGA	CHROMOGRANIN A	HingoraniCasas	DRUGGABLE GENOME
CHGB	CHROMOGRANIN B	HingoraniCasas	DRUGGABLE GENOME
CHI3L1	CHITINASE 3 LIKE 1	HingoraniCasas	DRUGGABLE GENOME
CHI3L2	CHITINASE 3 LIKE 2	HingoraniCasas	DRUGGABLE GENOME
CHIA	CHITINASE, ACIDIC	HingoraniCasas	DRUGGABLE GENOME
CHID1	CHITINASE DOMAIN CONTAINING 1	HingoraniCasas	DRUGGABLE GENOME
CHIT1	CHITINASE 1	HingoraniCasas	DRUGGABLE GENOME
CHL1	CELL ADHESION MOLECULE L1 LIKE	HingoraniCasas	DRUGGABLE GENOME
CHMP1A	CHARGED MULTIVESICULAR BODY PROTEIN 1A	RussLampel	DRUGGABLE GENOME
CHRD	CHORDIN	HingoraniCasas	DRUGGABLE GENOME
CHRDL1	CHORDIN LIKE 1	HingoraniCasas	DRUGGABLE GENOME
CHRDL2	CHORDIN LIKE 2	HingoraniCasas	DRUGGABLE GENOME
CHRFAM7A	CHRNA7 (EXONS 5-10) AND FAM7A (EXONS A-E) FUSION	RussLampel,HopkinsGroom,HingoraniCasas	DRUGGABLE GENOME
CHRM1	CHOLINERGIC RECEPTOR MUSCARINIC 1	HopkinsGroom,RussLampel,HingoraniCasas	DRUGGABLE GENOME
CHRM2	CHOLINERGIC RECEPTOR MUSCARINIC 2	RussLampel,HingoraniCasas,HopkinsGroom	DRUGGABLE GENOME
CHRM3	CHOLINERGIC RECEPTOR MUSCARINIC 3	RussLampel,HopkinsGroom,HingoraniCasas	DRUGGABLE GENOME
CHRM4	CHOLINERGIC RECEPTOR MUSCARINIC 4	HingoraniCasas,HopkinsGroom	DRUGGABLE GENOME
CHRM5	CHOLINERGIC RECEPTOR MUSCARINIC 5	HopkinsGroom,HingoraniCasas,RussLampel	DRUGGABLE GENOME
CHRNA1	CHOLINERGIC RECEPTOR NICOTINIC ALPHA 1 SUBUNIT	HingoraniCasas,HopkinsGroom,RussLampel	DRUGGABLE GENOME
CHRNA10	CHOLINERGIC RECEPTOR NICOTINIC ALPHA 10 SUBUNIT	HopkinsGroom,HingoraniCasas,RussLampel	DRUGGABLE GENOME
CHRNA2	CHOLINERGIC RECEPTOR NICOTINIC ALPHA 2 SUBUNIT	HopkinsGroom,HingoraniCasas,RussLampel	DRUGGABLE GENOME
CHRNA3	CHOLINERGIC RECEPTOR NICOTINIC ALPHA 3 SUBUNIT	HopkinsGroom,RussLampel,HingoraniCasas	DRUGGABLE GENOME
CHRNA4	CHOLINERGIC RECEPTOR NICOTINIC ALPHA 4 SUBUNIT	HingoraniCasas,RussLampel,HopkinsGroom	DRUGGABLE GENOME
CHRNA5	CHOLINERGIC RECEPTOR NICOTINIC ALPHA 5 SUBUNIT	HingoraniCasas,RussLampel,HopkinsGroom	DRUGGABLE GENOME
CHRNA6	CHOLINERGIC RECEPTOR NICOTINIC ALPHA 6 SUBUNIT	HopkinsGroom,HingoraniCasas,RussLampel	DRUGGABLE GENOME
CHRNA7	CHOLINERGIC RECEPTOR NICOTINIC ALPHA 7 SUBUNIT	HopkinsGroom,HingoraniCasas,RussLampel	DRUGGABLE GENOME
CHRNA9	CHOLINERGIC RECEPTOR NICOTINIC ALPHA 9 SUBUNIT	HingoraniCasas,RussLampel,HopkinsGroom	DRUGGABLE GENOME
CHRNB1	CHOLINERGIC RECEPTOR NICOTINIC BETA 1 SUBUNIT	HopkinsGroom,HingoraniCasas,RussLampel	DRUGGABLE GENOME
CHRNB2	CHOLINERGIC RECEPTOR NICOTINIC BETA 2 SUBUNIT	RussLampel,HingoraniCasas,HopkinsGroom	DRUGGABLE GENOME
CHRNB3	CHOLINERGIC RECEPTOR NICOTINIC BETA 3 SUBUNIT	HingoraniCasas,HopkinsGroom,RussLampel	DRUGGABLE GENOME
CHRNB4	CHOLINERGIC RECEPTOR NICOTINIC BETA 4 SUBUNIT	RussLampel,HingoraniCasas,HopkinsGroom	DRUGGABLE GENOME
CHRND	CHOLINERGIC RECEPTOR NICOTINIC DELTA SUBUNIT	HopkinsGroom,RussLampel,HingoraniCasas	DRUGGABLE GENOME
CHRNE	CHOLINERGIC RECEPTOR NICOTINIC EPSILON SUBUNIT	HopkinsGroom,RussLampel,HingoraniCasas	DRUGGABLE GENOME
CHRNG	CHOLINERGIC RECEPTOR NICOTINIC GAMMA SUBUNIT	HingoraniCasas,HopkinsGroom,RussLampel	DRUGGABLE GENOME
CHST1	CARBOHYDRATE SULFOTRANSFERASE 1	HingoraniCasas	DRUGGABLE GENOME
CHST10	CARBOHYDRATE SULFOTRANSFERASE 10	HingoraniCasas	DRUGGABLE GENOME
CHST11	CARBOHYDRATE SULFOTRANSFERASE 11	HingoraniCasas	DRUGGABLE GENOME
CHST12	CARBOHYDRATE SULFOTRANSFERASE 12	HingoraniCasas	DRUGGABLE GENOME
CHST13	CARBOHYDRATE SULFOTRANSFERASE 13	HingoraniCasas	DRUGGABLE GENOME
CHST2	CARBOHYDRATE SULFOTRANSFERASE 2	HingoraniCasas	DRUGGABLE GENOME
CHST3	CARBOHYDRATE SULFOTRANSFERASE 3	HingoraniCasas	DRUGGABLE GENOME
CHST4	CARBOHYDRATE SULFOTRANSFERASE 4	HingoraniCasas	DRUGGABLE GENOME
CHST5	CARBOHYDRATE SULFOTRANSFERASE 5	HingoraniCasas	DRUGGABLE GENOME
CHST6	CARBOHYDRATE SULFOTRANSFERASE 6	HingoraniCasas	DRUGGABLE GENOME
CHST7	CARBOHYDRATE SULFOTRANSFERASE 7	HingoraniCasas	DRUGGABLE GENOME
CHST8	CARBOHYDRATE SULFOTRANSFERASE 8	HingoraniCasas	DRUGGABLE GENOME
CHST9	CARBOHYDRATE SULFOTRANSFERASE 9	HingoraniCasas	DRUGGABLE GENOME
CHSY1	CHONDROITIN SULFATE SYNTHASE 1	HingoraniCasas	DRUGGABLE GENOME
CHUK	CONSERVED HELIX-LOOP-HELIX UBIQUITOUS KINASE	RussLampel,HingoraniCasas,HopkinsGroom	DRUGGABLE GENOME
CILK1	CILIOGENESIS ASSOCIATED KINASE 1	RussLampel,HopkinsGroom,HingoraniCasas	DRUGGABLE GENOME
CILP	CARTILAGE INTERMEDIATE LAYER PROTEIN	HingoraniCasas	DRUGGABLE GENOME
CILP2	CARTILAGE INTERMEDIATE LAYER PROTEIN 2	HingoraniCasas	DRUGGABLE GENOME
CISD1	CDGSH IRON SULFUR DOMAIN 1	HingoraniCasas	DRUGGABLE GENOME
CIT	CITRON RHO-INTERACTING SERINE/THREONINE KINASE	RussLampel,HingoraniCasas,HopkinsGroom	DRUGGABLE GENOME
CKLF	CHEMOKINE LIKE FACTOR	HingoraniCasas	DRUGGABLE GENOME
CLCA1	CHLORIDE CHANNEL ACCESSORY 1	HingoraniCasas,RussLampel	DRUGGABLE GENOME
CLCA2	CHLORIDE CHANNEL ACCESSORY 2	HingoraniCasas,RussLampel	DRUGGABLE GENOME
CLCA3P	CHLORIDE CHANNEL ACCESSORY 3, PSEUDOGENE	HingoraniCasas	DRUGGABLE GENOME
CLCA4	CHLORIDE CHANNEL ACCESSORY 4	RussLampel,HingoraniCasas	DRUGGABLE GENOME
CLCF1	CARDIOTROPHIN LIKE CYTOKINE FACTOR 1	HingoraniCasas	DRUGGABLE GENOME
CLCN1	CHLORIDE VOLTAGE-GATED CHANNEL 1	HingoraniCasas,HopkinsGroom,RussLampel	DRUGGABLE GENOME
CLCN2	CHLORIDE VOLTAGE-GATED CHANNEL 2	RussLampel,HingoraniCasas,HopkinsGroom	DRUGGABLE GENOME
CLCN3	CHLORIDE VOLTAGE-GATED CHANNEL 3	HingoraniCasas,HopkinsGroom,RussLampel	DRUGGABLE GENOME
CLCN4	CHLORIDE VOLTAGE-GATED CHANNEL 4	HingoraniCasas,RussLampel,HopkinsGroom	DRUGGABLE GENOME
CLCN5	CHLORIDE VOLTAGE-GATED CHANNEL 5	HingoraniCasas,HopkinsGroom,RussLampel	DRUGGABLE GENOME
CLCN6	CHLORIDE VOLTAGE-GATED CHANNEL 6	HopkinsGroom,RussLampel	DRUGGABLE GENOME
CLCN7	CHLORIDE VOLTAGE-GATED CHANNEL 7	HopkinsGroom,RussLampel	DRUGGABLE GENOME
CLCNKA	CHLORIDE VOLTAGE-GATED CHANNEL KA	HopkinsGroom,HingoraniCasas,RussLampel	DRUGGABLE GENOME
CLCNKB	CHLORIDE VOLTAGE-GATED CHANNEL KB	RussLampel,HopkinsGroom,HingoraniCasas	DRUGGABLE GENOME
CLDN18	CLAUDIN 18	HingoraniCasas	DRUGGABLE GENOME
CLEC10A	C-TYPE LECTIN DOMAIN CONTAINING 10A	HingoraniCasas	DRUGGABLE GENOME
CLEC11A	C-TYPE LECTIN DOMAIN CONTAINING 11A	HingoraniCasas	DRUGGABLE GENOME
CLEC14A	C-TYPE LECTIN DOMAIN CONTAINING 14A	HingoraniCasas	DRUGGABLE GENOME
CLEC3A	C-TYPE LECTIN DOMAIN FAMILY 3 MEMBER A	HingoraniCasas	DRUGGABLE GENOME
CLEC3B	C-TYPE LECTIN DOMAIN FAMILY 3 MEMBER B	HingoraniCasas	DRUGGABLE GENOME
CLEC4C	C-TYPE LECTIN DOMAIN FAMILY 4 MEMBER C	HingoraniCasas	DRUGGABLE GENOME
CLEC4M	C-TYPE LECTIN DOMAIN FAMILY 4 MEMBER M	HingoraniCasas	DRUGGABLE GENOME
CLK1	CDC LIKE KINASE 1	HopkinsGroom,RussLampel,HingoraniCasas	DRUGGABLE GENOME
CLK2	CDC LIKE KINASE 2	HopkinsGroom,RussLampel,HingoraniCasas	DRUGGABLE GENOME
CLK3	CDC LIKE KINASE 3	HingoraniCasas,HopkinsGroom,RussLampel	DRUGGABLE GENOME
CLK4	CDC LIKE KINASE 4	RussLampel,HingoraniCasas,HopkinsGroom	DRUGGABLE GENOME
CLPS	COLIPASE	HingoraniCasas	DRUGGABLE GENOME
CLPSL2	COLIPASE LIKE 2	HingoraniCasas	DRUGGABLE GENOME
CLSTN1	CALSYNTENIN 1	HingoraniCasas	DRUGGABLE GENOME
CLU	CLUSTERIN	HingoraniCasas	DRUGGABLE GENOME
CLUL1	CLUSTERIN LIKE 1	HingoraniCasas	DRUGGABLE GENOME
CMA1	CHYMASE 1	HingoraniCasas,HopkinsGroom,RussLampel	DRUGGABLE GENOME
CMKLR1	CHEMERIN CHEMOKINE-LIKE RECEPTOR 1	HopkinsGroom,HingoraniCasas,RussLampel	DRUGGABLE GENOME
CMKLR2	CHEMERIN CHEMOKINE-LIKE RECEPTOR 2	HopkinsGroom,HingoraniCasas,RussLampel	DRUGGABLE GENOME
CMYA5	CARDIOMYOPATHY ASSOCIATED 5	HopkinsGroom	DRUGGABLE GENOME
CNDP1	CARNOSINE DIPEPTIDASE 1	RussLampel,HingoraniCasas	DRUGGABLE GENOME
CNDP2	CARNOSINE DIPEPTIDASE 2	RussLampel	DRUGGABLE GENOME
CNGA1	CYCLIC NUCLEOTIDE GATED CHANNEL ALPHA 1	RussLampel,HopkinsGroom,HingoraniCasas	DRUGGABLE GENOME
CNGA2	CYCLIC NUCLEOTIDE GATED CHANNEL ALPHA 2	RussLampel,HingoraniCasas,HopkinsGroom	DRUGGABLE GENOME
CNGA3	CYCLIC NUCLEOTIDE GATED CHANNEL ALPHA 3	HingoraniCasas,HopkinsGroom,RussLampel	DRUGGABLE GENOME
CNGA4	CYCLIC NUCLEOTIDE GATED CHANNEL ALPHA 4	HingoraniCasas,RussLampel,HopkinsGroom	DRUGGABLE GENOME
CNGB1	CYCLIC NUCLEOTIDE GATED CHANNEL BETA 1	RussLampel,HingoraniCasas	DRUGGABLE GENOME
CNGB3	CYCLIC NUCLEOTIDE GATED CHANNEL BETA 3	HopkinsGroom,RussLampel,HingoraniCasas	DRUGGABLE GENOME
CNMD	CHONDROMODULIN	HingoraniCasas	DRUGGABLE GENOME
CNOT6	CCR4-NOT TRANSCRIPTION COMPLEX SUBUNIT 6	RussLampel	DRUGGABLE GENOME
CNOT6L	CCR4-NOT TRANSCRIPTION COMPLEX SUBUNIT 6 LIKE	RussLampel	DRUGGABLE GENOME
CNP	2',3'-CYCLIC NUCLEOTIDE 3' PHOSPHODIESTERASE	HingoraniCasas	DRUGGABLE GENOME
CNR1	CANNABINOID RECEPTOR 1	RussLampel,HingoraniCasas,HopkinsGroom	DRUGGABLE GENOME
CNR2	CANNABINOID RECEPTOR 2	RussLampel,HopkinsGroom,HingoraniCasas	DRUGGABLE GENOME
CNTF	CILIARY NEUROTROPHIC FACTOR	HingoraniCasas	DRUGGABLE GENOME
CNTFR	CILIARY NEUROTROPHIC FACTOR RECEPTOR	HingoraniCasas	DRUGGABLE GENOME
CNTN1	CONTACTIN 1	HingoraniCasas	DRUGGABLE GENOME
CNTN2	CONTACTIN 2	HingoraniCasas	DRUGGABLE GENOME
CNTN4	CONTACTIN 4	HingoraniCasas	DRUGGABLE GENOME
CNTNAP1	CONTACTIN ASSOCIATED PROTEIN 1	HopkinsGroom,RussLampel	DRUGGABLE GENOME
CNTNAP2	CONTACTIN ASSOCIATED PROTEIN LIKE 2	HopkinsGroom	DRUGGABLE GENOME
CNTNAP3	CONTACTIN ASSOCIATED PROTEIN LIKE 3	HopkinsGroom,HingoraniCasas	DRUGGABLE GENOME
CNTNAP3B	CONTACTIN ASSOCIATED PROTEIN LIKE 3B	HopkinsGroom	DRUGGABLE GENOME
CNTNAP4	CONTACTIN ASSOCIATED PROTEIN LIKE 4	HopkinsGroom	DRUGGABLE GENOME
CNTNAP5	CONTACTIN ASSOCIATED PROTEIN LIKE 5	HopkinsGroom	DRUGGABLE GENOME
COCH	COCHLIN	RussLampel,HingoraniCasas	DRUGGABLE GENOME
COL10A1	COLLAGEN TYPE X ALPHA 1 CHAIN	HingoraniCasas	DRUGGABLE GENOME
COL11A1	COLLAGEN TYPE XI ALPHA 1 CHAIN	HingoraniCasas	DRUGGABLE GENOME
COL11A2	COLLAGEN TYPE XI ALPHA 2 CHAIN	HingoraniCasas	DRUGGABLE GENOME
COL12A1	COLLAGEN TYPE XII ALPHA 1 CHAIN	RussLampel,HingoraniCasas	DRUGGABLE GENOME
COL13A1	COLLAGEN TYPE XIII ALPHA 1 CHAIN	HingoraniCasas	DRUGGABLE GENOME
COL14A1	COLLAGEN TYPE XIV ALPHA 1 CHAIN	RussLampel,HingoraniCasas	DRUGGABLE GENOME
COL15A1	COLLAGEN TYPE XV ALPHA 1 CHAIN	HingoraniCasas	DRUGGABLE GENOME
COL16A1	COLLAGEN TYPE XVI ALPHA 1 CHAIN	HingoraniCasas	DRUGGABLE GENOME
COL17A1	COLLAGEN TYPE XVII ALPHA 1 CHAIN	HingoraniCasas	DRUGGABLE GENOME
COL18A1	COLLAGEN TYPE XVIII ALPHA 1 CHAIN	HingoraniCasas	DRUGGABLE GENOME
COL19A1	COLLAGEN TYPE XIX ALPHA 1 CHAIN	HingoraniCasas	DRUGGABLE GENOME
COL1A1	COLLAGEN TYPE I ALPHA 1 CHAIN	HingoraniCasas	DRUGGABLE GENOME
COL1A2	COLLAGEN TYPE I ALPHA 2 CHAIN	HingoraniCasas	DRUGGABLE GENOME
COL20A1	COLLAGEN TYPE XX ALPHA 1 CHAIN	RussLampel,HingoraniCasas	DRUGGABLE GENOME
COL21A1	COLLAGEN TYPE XXI ALPHA 1 CHAIN	RussLampel,HingoraniCasas	DRUGGABLE GENOME
COL22A1	COLLAGEN TYPE XXII ALPHA 1 CHAIN	HingoraniCasas,RussLampel	DRUGGABLE GENOME
COL23A1	COLLAGEN TYPE XXIII ALPHA 1 CHAIN	HingoraniCasas	DRUGGABLE GENOME
COL24A1	COLLAGEN TYPE XXIV ALPHA 1 CHAIN	HingoraniCasas	DRUGGABLE GENOME
COL25A1	COLLAGEN TYPE XXV ALPHA 1 CHAIN	HingoraniCasas	DRUGGABLE GENOME
COL26A1	COLLAGEN TYPE XXVI ALPHA 1 CHAIN	HingoraniCasas	DRUGGABLE GENOME
COL27A1	COLLAGEN TYPE XXVII ALPHA 1 CHAIN	HingoraniCasas	DRUGGABLE GENOME
COL28A1	COLLAGEN TYPE XXVIII ALPHA 1 CHAIN	HingoraniCasas	DRUGGABLE GENOME
COL2A1	COLLAGEN TYPE II ALPHA 1 CHAIN	HingoraniCasas	DRUGGABLE GENOME
COL3A1	COLLAGEN TYPE III ALPHA 1 CHAIN	HingoraniCasas	DRUGGABLE GENOME
COL4A1	COLLAGEN TYPE IV ALPHA 1 CHAIN	HingoraniCasas	DRUGGABLE GENOME
COL4A2	COLLAGEN TYPE IV ALPHA 2 CHAIN	HingoraniCasas	DRUGGABLE GENOME
COL4A3	COLLAGEN TYPE IV ALPHA 3 CHAIN	HingoraniCasas	DRUGGABLE GENOME
COL4A4	COLLAGEN TYPE IV ALPHA 4 CHAIN	HingoraniCasas	DRUGGABLE GENOME
COL4A5	COLLAGEN TYPE IV ALPHA 5 CHAIN	HingoraniCasas	DRUGGABLE GENOME
COL4A6	COLLAGEN TYPE IV ALPHA 6 CHAIN	HingoraniCasas	DRUGGABLE GENOME
COL5A1	COLLAGEN TYPE V ALPHA 1 CHAIN	HingoraniCasas	DRUGGABLE GENOME
COL5A2	COLLAGEN TYPE V ALPHA 2 CHAIN	HingoraniCasas	DRUGGABLE GENOME
COL5A3	COLLAGEN TYPE V ALPHA 3 CHAIN	HingoraniCasas	DRUGGABLE GENOME
COL6A1	COLLAGEN TYPE VI ALPHA 1 CHAIN	RussLampel,HingoraniCasas	DRUGGABLE GENOME
COL6A2	COLLAGEN TYPE VI ALPHA 2 CHAIN	HingoraniCasas,RussLampel	DRUGGABLE GENOME
COL6A3	COLLAGEN TYPE VI ALPHA 3 CHAIN	HingoraniCasas,RussLampel	DRUGGABLE GENOME
COL6A5	COLLAGEN TYPE VI ALPHA 5 CHAIN	RussLampel,HingoraniCasas	DRUGGABLE GENOME
COL6A6	COLLAGEN TYPE VI ALPHA 6 CHAIN	HingoraniCasas	DRUGGABLE GENOME
COL7A1	COLLAGEN TYPE VII ALPHA 1 CHAIN	HingoraniCasas,RussLampel	DRUGGABLE GENOME
COL8A1	COLLAGEN TYPE VIII ALPHA 1 CHAIN	HingoraniCasas	DRUGGABLE GENOME
COL8A2	COLLAGEN TYPE VIII ALPHA 2 CHAIN	HingoraniCasas	DRUGGABLE GENOME
COL9A1	COLLAGEN TYPE IX ALPHA 1 CHAIN	HingoraniCasas	DRUGGABLE GENOME
COL9A2	COLLAGEN TYPE IX ALPHA 2 CHAIN	HingoraniCasas	DRUGGABLE GENOME
COL9A3	COLLAGEN TYPE IX ALPHA 3 CHAIN	HingoraniCasas	DRUGGABLE GENOME
COLEC10	COLLECTIN SUBFAMILY MEMBER 10	HingoraniCasas	DRUGGABLE GENOME
COLQ	COLLAGEN LIKE TAIL SUBUNIT OF ASYMMETRIC ACETYLCHOLINESTERASE	HingoraniCasas	DRUGGABLE GENOME
COMP	CARTILAGE OLIGOMERIC MATRIX PROTEIN	HingoraniCasas	DRUGGABLE GENOME
COMT	CATECHOL-O-METHYLTRANSFERASE	HingoraniCasas	DRUGGABLE GENOME
COMTD1	CATECHOL-O-METHYLTRANSFERASE DOMAIN CONTAINING 1	RussLampel	DRUGGABLE GENOME
COPA	COATOMER PROTEIN COMPLEX SUBUNIT ALPHA	HingoraniCasas	DRUGGABLE GENOME
COQ6	COENZYME Q6, MONOOXYGENASE	RussLampel,HopkinsGroom	DRUGGABLE GENOME
COQ8A	COENZYME Q8A	HingoraniCasas	DRUGGABLE GENOME
COQ8B	COENZYME Q8B	HingoraniCasas	DRUGGABLE GENOME
CORIN	CORIN, SERINE PEPTIDASE	RussLampel,HingoraniCasas,HopkinsGroom	DRUGGABLE GENOME
CORT	CORTISTATIN	HingoraniCasas	DRUGGABLE GENOME
COX7B	CYTOCHROME C OXIDASE SUBUNIT 7B	HopkinsGroom	DRUGGABLE GENOME
CP	CERULOPLASMIN	HingoraniCasas	DRUGGABLE GENOME
CPA1	CARBOXYPEPTIDASE A1	RussLampel,HingoraniCasas,HopkinsGroom	DRUGGABLE GENOME
CPA2	CARBOXYPEPTIDASE A2	HopkinsGroom,HingoraniCasas,RussLampel	DRUGGABLE GENOME
CPA3	CARBOXYPEPTIDASE A3	HopkinsGroom,HingoraniCasas,RussLampel	DRUGGABLE GENOME
CPA4	CARBOXYPEPTIDASE A4	HopkinsGroom,RussLampel,HingoraniCasas	DRUGGABLE GENOME
CPA5	CARBOXYPEPTIDASE A5	HopkinsGroom,HingoraniCasas,RussLampel	DRUGGABLE GENOME
CPA6	CARBOXYPEPTIDASE A6	HopkinsGroom,HingoraniCasas,RussLampel	DRUGGABLE GENOME
CPAMD8	C3 AND PZP LIKE, ALPHA-2-MACROGLOBULIN DOMAIN CONTAINING 8	HingoraniCasas	DRUGGABLE GENOME
CPB1	CARBOXYPEPTIDASE B1	RussLampel,HopkinsGroom,HingoraniCasas	DRUGGABLE GENOME
CPB2	CARBOXYPEPTIDASE B2	HingoraniCasas,RussLampel,HopkinsGroom	DRUGGABLE GENOME
CPD	CARBOXYPEPTIDASE D	HopkinsGroom,RussLampel	DRUGGABLE GENOME
CPE	CARBOXYPEPTIDASE E	HopkinsGroom,HingoraniCasas,RussLampel	DRUGGABLE GENOME
CPM	CARBOXYPEPTIDASE M	RussLampel,HopkinsGroom,HingoraniCasas	DRUGGABLE GENOME
CPN1	CARBOXYPEPTIDASE N SUBUNIT 1	HopkinsGroom,RussLampel,HingoraniCasas	DRUGGABLE GENOME
CPN2	CARBOXYPEPTIDASE N SUBUNIT 2	HingoraniCasas	DRUGGABLE GENOME
CPO	CARBOXYPEPTIDASE O	RussLampel,HopkinsGroom	DRUGGABLE GENOME
CPQ	CARBOXYPEPTIDASE Q	HingoraniCasas	DRUGGABLE GENOME
CPS1	CARBAMOYL-PHOSPHATE SYNTHASE 1	HingoraniCasas	DRUGGABLE GENOME
CPT1A	CARNITINE PALMITOYLTRANSFERASE 1A	RussLampel,HopkinsGroom,HingoraniCasas	DRUGGABLE GENOME
CPT1B	CARNITINE PALMITOYLTRANSFERASE 1B	HopkinsGroom,HingoraniCasas,RussLampel	DRUGGABLE GENOME
CPT1C	CARNITINE PALMITOYLTRANSFERASE 1C	HopkinsGroom,RussLampel	DRUGGABLE GENOME
CPT2	CARNITINE PALMITOYLTRANSFERASE 2	HopkinsGroom,RussLampel,HingoraniCasas	DRUGGABLE GENOME
CPXM1	CARBOXYPEPTIDASE X, M14 FAMILY MEMBER 1	HingoraniCasas,HopkinsGroom,RussLampel	DRUGGABLE GENOME
CPXM2	CARBOXYPEPTIDASE X, M14 FAMILY MEMBER 2	HopkinsGroom,HingoraniCasas,RussLampel	DRUGGABLE GENOME
CPZ	CARBOXYPEPTIDASE Z	HopkinsGroom,HingoraniCasas,RussLampel	DRUGGABLE GENOME
CR1	COMPLEMENT C3B/C4B RECEPTOR 1 (KNOPS BLOOD GROUP)	HingoraniCasas	DRUGGABLE GENOME
CR1L	COMPLEMENT C3B/C4B RECEPTOR 1 LIKE	HingoraniCasas	DRUGGABLE GENOME
CR2	COMPLEMENT C3D RECEPTOR 2	HingoraniCasas	DRUGGABLE GENOME
CRAT	CARNITINE O-ACETYLTRANSFERASE	HopkinsGroom,RussLampel	DRUGGABLE GENOME
CRB1	CRUMBS 1, CELL POLARITY COMPLEX COMPONENT	HingoraniCasas	DRUGGABLE GENOME
CRB2	CRUMBS 2, CELL POLARITY COMPLEX COMPONENT	HingoraniCasas	DRUGGABLE GENOME
CREBBP	CREB BINDING PROTEIN	HingoraniCasas	DRUGGABLE GENOME
CREG1	CELLULAR REPRESSOR OF E1A STIMULATED GENES 1	HingoraniCasas	DRUGGABLE GENOME
CREG2	CELLULAR REPRESSOR OF E1A STIMULATED GENES 2	HingoraniCasas	DRUGGABLE GENOME
CRELD2	CYSTEINE RICH WITH EGF LIKE DOMAINS 2	HingoraniCasas	DRUGGABLE GENOME
CRH	CORTICOTROPIN RELEASING HORMONE	HingoraniCasas	DRUGGABLE GENOME
CRHBP	CORTICOTROPIN RELEASING HORMONE BINDING PROTEIN	HingoraniCasas	DRUGGABLE GENOME
CRHR1	CORTICOTROPIN RELEASING HORMONE RECEPTOR 1	RussLampel,HingoraniCasas,HopkinsGroom	DRUGGABLE GENOME
CRHR2	CORTICOTROPIN RELEASING HORMONE RECEPTOR 2	HingoraniCasas,RussLampel,HopkinsGroom	DRUGGABLE GENOME
CRIM1	CYSTEINE RICH TRANSMEMBRANE BMP REGULATOR 1	HingoraniCasas	DRUGGABLE GENOME
CRISP1	CYSTEINE RICH SECRETORY PROTEIN 1	HingoraniCasas	DRUGGABLE GENOME
CRISP2	CYSTEINE RICH SECRETORY PROTEIN 2	HingoraniCasas	DRUGGABLE GENOME
CRISP3	CYSTEINE RICH SECRETORY PROTEIN 3	HingoraniCasas	DRUGGABLE GENOME
CRISPLD2	CYSTEINE RICH SECRETORY PROTEIN LCCL DOMAIN CONTAINING 2	HingoraniCasas	DRUGGABLE GENOME
CRLF1	CYTOKINE RECEPTOR LIKE FACTOR 1	HingoraniCasas	DRUGGABLE GENOME
CRLF2	CYTOKINE RECEPTOR LIKE FACTOR 2	HingoraniCasas	DRUGGABLE GENOME
CROT	CARNITINE O-OCTANOYLTRANSFERASE	HopkinsGroom,RussLampel	DRUGGABLE GENOME
CRP	C-REACTIVE PROTEIN	HingoraniCasas	DRUGGABLE GENOME
CRTAC1	CARTILAGE ACIDIC PROTEIN 1	HingoraniCasas,RussLampel	DRUGGABLE GENOME
CRTAM	CYTOTOXIC AND REGULATORY T-CELL MOLECULE	HingoraniCasas	DRUGGABLE GENOME
CRTAP	CARTILAGE ASSOCIATED PROTEIN	HingoraniCasas	DRUGGABLE GENOME
CRY2	CRYPTOCHROME CIRCADIAN CLOCK 2	HingoraniCasas	DRUGGABLE GENOME
CRYZ	CRYSTALLIN ZETA	HopkinsGroom,RussLampel	DRUGGABLE GENOME
CRYZL1	CRYSTALLIN ZETA LIKE 1	HopkinsGroom,RussLampel	DRUGGABLE GENOME
CSAD	CYSTEINE SULFINIC ACID DECARBOXYLASE	HopkinsGroom,RussLampel	DRUGGABLE GENOME
CSF1	COLONY STIMULATING FACTOR 1	HingoraniCasas	DRUGGABLE GENOME
CSF1R	COLONY STIMULATING FACTOR 1 RECEPTOR	HopkinsGroom,HingoraniCasas,RussLampel	DRUGGABLE GENOME
CSF2	COLONY STIMULATING FACTOR 2	HingoraniCasas	DRUGGABLE GENOME
CSF2RA	COLONY STIMULATING FACTOR 2 RECEPTOR ALPHA SUBUNIT	HingoraniCasas	DRUGGABLE GENOME
CSF2RB	COLONY STIMULATING FACTOR 2 RECEPTOR BETA COMMON SUBUNIT	HingoraniCasas	DRUGGABLE GENOME
CSF3	COLONY STIMULATING FACTOR 3	HingoraniCasas	DRUGGABLE GENOME
CSF3R	COLONY STIMULATING FACTOR 3 RECEPTOR	HingoraniCasas	DRUGGABLE GENOME
CSH1	CHORIONIC SOMATOMAMMOTROPIN HORMONE 1	HingoraniCasas	DRUGGABLE GENOME
CSH2	CHORIONIC SOMATOMAMMOTROPIN HORMONE 2	HingoraniCasas	DRUGGABLE GENOME
CSHL1	CHORIONIC SOMATOMAMMOTROPIN HORMONE LIKE 1	HingoraniCasas	DRUGGABLE GENOME
CSK	C-TERMINAL SRC KINASE	HopkinsGroom,RussLampel,HingoraniCasas	DRUGGABLE GENOME
CSN1S1	CASEIN ALPHA S1	HingoraniCasas	DRUGGABLE GENOME
CSN2	CASEIN BETA	HingoraniCasas	DRUGGABLE GENOME
CSN3	CASEIN KAPPA	HingoraniCasas	DRUGGABLE GENOME
CSNK1A1	CASEIN KINASE 1 ALPHA 1	RussLampel,HingoraniCasas	DRUGGABLE GENOME
CSNK1A1L	CASEIN KINASE 1 ALPHA 1 LIKE	RussLampel,HingoraniCasas	DRUGGABLE GENOME
CSNK1D	CASEIN KINASE 1 DELTA	HingoraniCasas,RussLampel	DRUGGABLE GENOME
CSNK1E	CASEIN KINASE 1 EPSILON	HingoraniCasas,RussLampel	DRUGGABLE GENOME
CSNK1G1	CASEIN KINASE 1 GAMMA 1	RussLampel,HingoraniCasas	DRUGGABLE GENOME
CSNK1G2	CASEIN KINASE 1 GAMMA 2	RussLampel,HingoraniCasas	DRUGGABLE GENOME
CSNK1G3	CASEIN KINASE 1 GAMMA 3	RussLampel,HingoraniCasas	DRUGGABLE GENOME
CSNK2A1	CASEIN KINASE 2 ALPHA 1	RussLampel,HingoraniCasas,HopkinsGroom	DRUGGABLE GENOME
CSNK2A2	CASEIN KINASE 2 ALPHA 2	HopkinsGroom,HingoraniCasas,RussLampel	DRUGGABLE GENOME
CSPG4	CHONDROITIN SULFATE PROTEOGLYCAN 4	HingoraniCasas	DRUGGABLE GENOME
CSPG5	CHONDROITIN SULFATE PROTEOGLYCAN 5	HingoraniCasas	DRUGGABLE GENOME
CST1	CYSTATIN SN	HingoraniCasas	DRUGGABLE GENOME
CST2	CYSTATIN SA	HingoraniCasas	DRUGGABLE GENOME
CST3	CYSTATIN C	HingoraniCasas	DRUGGABLE GENOME
CST4	CYSTATIN S	HingoraniCasas	DRUGGABLE GENOME
CST5	CYSTATIN D	HingoraniCasas	DRUGGABLE GENOME
CST6	CYSTATIN E/M	HingoraniCasas	DRUGGABLE GENOME
CST7	CYSTATIN F	HingoraniCasas	DRUGGABLE GENOME
CST8	CYSTATIN 8	HingoraniCasas	DRUGGABLE GENOME
CST9	CYSTATIN 9	HingoraniCasas	DRUGGABLE GENOME
CST9L	CYSTATIN 9 LIKE	HingoraniCasas	DRUGGABLE GENOME
CTBS	CHITOBIASE	HingoraniCasas	DRUGGABLE GENOME
CTDSP1	CTD SMALL PHOSPHATASE 1	HingoraniCasas	DRUGGABLE GENOME
CTF1	CARDIOTROPHIN 1	HingoraniCasas	DRUGGABLE GENOME
CTHRC1	COLLAGEN TRIPLE HELIX REPEAT CONTAINING 1	HingoraniCasas	DRUGGABLE GENOME
CTLA4	CYTOTOXIC T-LYMPHOCYTE ASSOCIATED PROTEIN 4	HingoraniCasas	DRUGGABLE GENOME
CTNNB1	CATENIN BETA 1	HingoraniCasas	DRUGGABLE GENOME
CTRB1	CHYMOTRYPSINOGEN B1	HopkinsGroom,HingoraniCasas,RussLampel,RussLampel	DRUGGABLE GENOME
CTRB2	CHYMOTRYPSINOGEN B2	HopkinsGroom,HingoraniCasas	DRUGGABLE GENOME
CTRC	CHYMOTRYPSIN C	HopkinsGroom,HingoraniCasas,RussLampel	DRUGGABLE GENOME
CTRL	CHYMOTRYPSIN LIKE	HingoraniCasas,HopkinsGroom	DRUGGABLE GENOME
CTSA	CATHEPSIN A	HingoraniCasas	DRUGGABLE GENOME
CTSB	CATHEPSIN B	RussLampel,HingoraniCasas,HopkinsGroom	DRUGGABLE GENOME
CTSC	CATHEPSIN C	RussLampel,HopkinsGroom,HingoraniCasas	DRUGGABLE GENOME
CTSD	CATHEPSIN D	RussLampel,HingoraniCasas,HopkinsGroom	DRUGGABLE GENOME
CTSE	CATHEPSIN E	HopkinsGroom,HingoraniCasas,RussLampel	DRUGGABLE GENOME
CTSF	CATHEPSIN F	HopkinsGroom,HingoraniCasas,RussLampel	DRUGGABLE GENOME
CTSG	CATHEPSIN G	HingoraniCasas,HopkinsGroom,RussLampel	DRUGGABLE GENOME
CTSH	CATHEPSIN H	RussLampel,HopkinsGroom,HingoraniCasas	DRUGGABLE GENOME
CTSK	CATHEPSIN K	HingoraniCasas,RussLampel,HopkinsGroom	DRUGGABLE GENOME
CTSL	CATHEPSIN L	HopkinsGroom,HingoraniCasas,RussLampel	DRUGGABLE GENOME
CTSL3P	CATHEPSIN L FAMILY MEMBER 3, PSEUDOGENE	RussLampel	DRUGGABLE GENOME
CTSO	CATHEPSIN O	HopkinsGroom,RussLampel	DRUGGABLE GENOME
CTSS	CATHEPSIN S	HopkinsGroom,RussLampel,HingoraniCasas	DRUGGABLE GENOME
CTSV	CATHEPSIN V	HingoraniCasas,HopkinsGroom,RussLampel	DRUGGABLE GENOME
CTSW	CATHEPSIN W	HingoraniCasas,RussLampel	DRUGGABLE GENOME
CTSZ	CATHEPSIN Z	HingoraniCasas,RussLampel	DRUGGABLE GENOME
CWC27	CWC27 SPLICEOSOME ASSOCIATED PROTEIN HOMOLOG	RussLampel	DRUGGABLE GENOME
CX3CL1	C-X3-C MOTIF CHEMOKINE LIGAND 1	HingoraniCasas	DRUGGABLE GENOME
CX3CR1	C-X3-C MOTIF CHEMOKINE RECEPTOR 1	HingoraniCasas,RussLampel,HopkinsGroom	DRUGGABLE GENOME
CXADR	CXADR, IG-LIKE CELL ADHESION MOLECULE	HingoraniCasas	DRUGGABLE GENOME
CXCL1	C-X-C MOTIF CHEMOKINE LIGAND 1	HingoraniCasas	DRUGGABLE GENOME
CXCL10	C-X-C MOTIF CHEMOKINE LIGAND 10	HingoraniCasas	DRUGGABLE GENOME
CXCL11	C-X-C MOTIF CHEMOKINE LIGAND 11	HingoraniCasas	DRUGGABLE GENOME
CXCL12	C-X-C MOTIF CHEMOKINE LIGAND 12	HingoraniCasas	DRUGGABLE GENOME
CXCL13	C-X-C MOTIF CHEMOKINE LIGAND 13	HingoraniCasas	DRUGGABLE GENOME
CXCL14	C-X-C MOTIF CHEMOKINE LIGAND 14	HingoraniCasas	DRUGGABLE GENOME
CXCL16	C-X-C MOTIF CHEMOKINE LIGAND 16	HingoraniCasas	DRUGGABLE GENOME
CXCL17	C-X-C MOTIF CHEMOKINE LIGAND 17	HingoraniCasas	DRUGGABLE GENOME
CXCL2	C-X-C MOTIF CHEMOKINE LIGAND 2	HingoraniCasas	DRUGGABLE GENOME
CXCL3	C-X-C MOTIF CHEMOKINE LIGAND 3	HingoraniCasas	DRUGGABLE GENOME
CXCL5	C-X-C MOTIF CHEMOKINE LIGAND 5	HingoraniCasas	DRUGGABLE GENOME
CXCL6	C-X-C MOTIF CHEMOKINE LIGAND 6	HingoraniCasas	DRUGGABLE GENOME
CXCL8	C-X-C MOTIF CHEMOKINE LIGAND 8	HingoraniCasas	DRUGGABLE GENOME
CXCL9	C-X-C MOTIF CHEMOKINE LIGAND 9	HingoraniCasas	DRUGGABLE GENOME
CXCR1	C-X-C MOTIF CHEMOKINE RECEPTOR 1	HopkinsGroom,HingoraniCasas,RussLampel	DRUGGABLE GENOME
CXCR2	C-X-C MOTIF CHEMOKINE RECEPTOR 2	HopkinsGroom,RussLampel,HingoraniCasas	DRUGGABLE GENOME
CXCR3	C-X-C MOTIF CHEMOKINE RECEPTOR 3	HopkinsGroom,RussLampel,HingoraniCasas	DRUGGABLE GENOME
CXCR4	C-X-C MOTIF CHEMOKINE RECEPTOR 4	RussLampel,HingoraniCasas,HopkinsGroom	DRUGGABLE GENOME
CXCR5	C-X-C MOTIF CHEMOKINE RECEPTOR 5	HingoraniCasas,RussLampel,HopkinsGroom	DRUGGABLE GENOME
CXCR6	C-X-C MOTIF CHEMOKINE RECEPTOR 6	RussLampel,HingoraniCasas,HopkinsGroom	DRUGGABLE GENOME
CYB5AP3	CYTOCHROME B5 TYPE A PSEUDOGENE 3	RussLampel	DRUGGABLE GENOME
CYB5D2	CYTOCHROME B5 DOMAIN CONTAINING 2	HingoraniCasas	DRUGGABLE GENOME
CYB5R1	CYTOCHROME B5 REDUCTASE 1	RussLampel,HopkinsGroom	DRUGGABLE GENOME
CYB5R2	CYTOCHROME B5 REDUCTASE 2	HopkinsGroom,RussLampel	DRUGGABLE GENOME
CYB5R3	CYTOCHROME B5 REDUCTASE 3	RussLampel,HopkinsGroom,HingoraniCasas	DRUGGABLE GENOME
CYB5R4	CYTOCHROME B5 REDUCTASE 4	RussLampel,HopkinsGroom	DRUGGABLE GENOME
CYB5RL	CYTOCHROME B5 REDUCTASE LIKE	HopkinsGroom	DRUGGABLE GENOME
CYBB	CYTOCHROME B-245 BETA CHAIN	HingoraniCasas	DRUGGABLE GENOME
CYP11A1	CYTOCHROME P450 FAMILY 11 SUBFAMILY A MEMBER 1	HopkinsGroom,RussLampel,HingoraniCasas	DRUGGABLE GENOME
CYP11B1	CYTOCHROME P450 FAMILY 11 SUBFAMILY B MEMBER 1	HopkinsGroom,HingoraniCasas,RussLampel	DRUGGABLE GENOME
CYP11B2	CYTOCHROME P450 FAMILY 11 SUBFAMILY B MEMBER 2	HingoraniCasas,HopkinsGroom,RussLampel	DRUGGABLE GENOME
CYP17A1	CYTOCHROME P450 FAMILY 17 SUBFAMILY A MEMBER 1	HopkinsGroom,RussLampel,HingoraniCasas	DRUGGABLE GENOME
CYP19A1	CYTOCHROME P450 FAMILY 19 SUBFAMILY A MEMBER 1	RussLampel,HingoraniCasas,HopkinsGroom	DRUGGABLE GENOME
CYP1A1	CYTOCHROME P450 FAMILY 1 SUBFAMILY A MEMBER 1	HopkinsGroom,RussLampel,HingoraniCasas	DRUGGABLE GENOME
CYP1A2	CYTOCHROME P450 FAMILY 1 SUBFAMILY A MEMBER 2	HingoraniCasas,RussLampel,HopkinsGroom	DRUGGABLE GENOME
CYP1B1	CYTOCHROME P450 FAMILY 1 SUBFAMILY B MEMBER 1	RussLampel,HopkinsGroom,HingoraniCasas	DRUGGABLE GENOME
CYP20A1	CYTOCHROME P450 FAMILY 20 SUBFAMILY A MEMBER 1	HopkinsGroom,HingoraniCasas,RussLampel	DRUGGABLE GENOME
CYP21A2	CYTOCHROME P450 FAMILY 21 SUBFAMILY A MEMBER 2	HopkinsGroom,HingoraniCasas,RussLampel	DRUGGABLE GENOME
CYP24A1	CYTOCHROME P450 FAMILY 24 SUBFAMILY A MEMBER 1	HopkinsGroom,HingoraniCasas,RussLampel	DRUGGABLE GENOME
CYP26A1	CYTOCHROME P450 FAMILY 26 SUBFAMILY A MEMBER 1	HingoraniCasas,RussLampel,HopkinsGroom	DRUGGABLE GENOME
CYP26B1	CYTOCHROME P450 FAMILY 26 SUBFAMILY B MEMBER 1	HingoraniCasas,RussLampel,HopkinsGroom	DRUGGABLE GENOME
CYP26C1	CYTOCHROME P450 FAMILY 26 SUBFAMILY C MEMBER 1	HingoraniCasas,RussLampel,HopkinsGroom	DRUGGABLE GENOME
CYP27A1	CYTOCHROME P450 FAMILY 27 SUBFAMILY A MEMBER 1	RussLampel,HingoraniCasas,HopkinsGroom	DRUGGABLE GENOME
CYP27B1	CYTOCHROME P450 FAMILY 27 SUBFAMILY B MEMBER 1	RussLampel,HopkinsGroom,HingoraniCasas	DRUGGABLE GENOME
CYP27C1	CYTOCHROME P450 FAMILY 27 SUBFAMILY C MEMBER 1	RussLampel,HopkinsGroom	DRUGGABLE GENOME
CYP2A13	CYTOCHROME P450 FAMILY 2 SUBFAMILY A MEMBER 13	RussLampel,HingoraniCasas,HopkinsGroom	DRUGGABLE GENOME
CYP2A6	CYTOCHROME P450 FAMILY 2 SUBFAMILY A MEMBER 6	HingoraniCasas,RussLampel,HopkinsGroom	DRUGGABLE GENOME
CYP2A7	CYTOCHROME P450 FAMILY 2 SUBFAMILY A MEMBER 7	RussLampel,HingoraniCasas,HopkinsGroom	DRUGGABLE GENOME
CYP2A7P1	CYTOCHROME P450 FAMILY 2 SUBFAMILY A MEMBER 7 PSEUDOGENE 1	RussLampel	DRUGGABLE GENOME
CYP2B6	CYTOCHROME P450 FAMILY 2 SUBFAMILY B MEMBER 6	HopkinsGroom,HingoraniCasas,RussLampel	DRUGGABLE GENOME
CYP2C18	CYTOCHROME P450 FAMILY 2 SUBFAMILY C MEMBER 18	HopkinsGroom,RussLampel,HingoraniCasas	DRUGGABLE GENOME
CYP2C19	CYTOCHROME P450 FAMILY 2 SUBFAMILY C MEMBER 19	RussLampel,HopkinsGroom,HingoraniCasas	DRUGGABLE GENOME
CYP2C8	CYTOCHROME P450 FAMILY 2 SUBFAMILY C MEMBER 8	HopkinsGroom,RussLampel,HingoraniCasas	DRUGGABLE GENOME
CYP2C9	CYTOCHROME P450 FAMILY 2 SUBFAMILY C MEMBER 9	RussLampel,HingoraniCasas,HopkinsGroom	DRUGGABLE GENOME
CYP2D6	CYTOCHROME P450 FAMILY 2 SUBFAMILY D MEMBER 6	HopkinsGroom,HingoraniCasas,RussLampel	DRUGGABLE GENOME
CYP2E1	CYTOCHROME P450 FAMILY 2 SUBFAMILY E MEMBER 1	HingoraniCasas,HopkinsGroom,RussLampel	DRUGGABLE GENOME
CYP2F1	CYTOCHROME P450 FAMILY 2 SUBFAMILY F MEMBER 1	RussLampel,HopkinsGroom,HingoraniCasas	DRUGGABLE GENOME
CYP2G1P	CYTOCHROME P450 FAMILY 2 SUBFAMILY G MEMBER 1, PSEUDOGENE	RussLampel,RussLampel	DRUGGABLE GENOME
CYP2J2	CYTOCHROME P450 FAMILY 2 SUBFAMILY J MEMBER 2	RussLampel,HingoraniCasas,HopkinsGroom	DRUGGABLE GENOME
CYP2R1	CYTOCHROME P450 FAMILY 2 SUBFAMILY R MEMBER 1	HopkinsGroom,HingoraniCasas,RussLampel	DRUGGABLE GENOME
CYP2S1	CYTOCHROME P450 FAMILY 2 SUBFAMILY S MEMBER 1	RussLampel,HopkinsGroom,HingoraniCasas	DRUGGABLE GENOME
CYP2U1	CYTOCHROME P450 FAMILY 2 SUBFAMILY U MEMBER 1	HopkinsGroom,HingoraniCasas,RussLampel	DRUGGABLE GENOME
CYP2W1	CYTOCHROME P450 FAMILY 2 SUBFAMILY W MEMBER 1	HopkinsGroom,RussLampel,HingoraniCasas	DRUGGABLE GENOME
CYP39A1	CYTOCHROME P450 FAMILY 39 SUBFAMILY A MEMBER 1	HingoraniCasas,HopkinsGroom,RussLampel	DRUGGABLE GENOME
CYP3A4	CYTOCHROME P450 FAMILY 3 SUBFAMILY A MEMBER 4	HopkinsGroom,RussLampel,HingoraniCasas	DRUGGABLE GENOME
CYP3A43	CYTOCHROME P450 FAMILY 3 SUBFAMILY A MEMBER 43	HopkinsGroom,HingoraniCasas,RussLampel	DRUGGABLE GENOME
CYP3A5	CYTOCHROME P450 FAMILY 3 SUBFAMILY A MEMBER 5	HopkinsGroom,HingoraniCasas,RussLampel	DRUGGABLE GENOME
CYP3A7	CYTOCHROME P450 FAMILY 3 SUBFAMILY A MEMBER 7	HopkinsGroom,HingoraniCasas,RussLampel	DRUGGABLE GENOME
CYP46A1	CYTOCHROME P450 FAMILY 46 SUBFAMILY A MEMBER 1	HingoraniCasas,RussLampel,HopkinsGroom	DRUGGABLE GENOME
CYP4A11	CYTOCHROME P450 FAMILY 4 SUBFAMILY A MEMBER 11	HopkinsGroom,HingoraniCasas,RussLampel	DRUGGABLE GENOME
CYP4A22	CYTOCHROME P450 FAMILY 4 SUBFAMILY A MEMBER 22	RussLampel,HopkinsGroom,HingoraniCasas	DRUGGABLE GENOME
CYP4B1	CYTOCHROME P450 FAMILY 4 SUBFAMILY B MEMBER 1	HingoraniCasas,HopkinsGroom,RussLampel	DRUGGABLE GENOME
CYP4F11	CYTOCHROME P450 FAMILY 4 SUBFAMILY F MEMBER 11	HingoraniCasas,RussLampel,HopkinsGroom	DRUGGABLE GENOME
CYP4F12	CYTOCHROME P450 FAMILY 4 SUBFAMILY F MEMBER 12	HopkinsGroom,RussLampel,HingoraniCasas	DRUGGABLE GENOME
CYP4F2	CYTOCHROME P450 FAMILY 4 SUBFAMILY F MEMBER 2	HingoraniCasas,RussLampel,HopkinsGroom	DRUGGABLE GENOME
CYP4F22	CYTOCHROME P450 FAMILY 4 SUBFAMILY F MEMBER 22	HopkinsGroom,HingoraniCasas,RussLampel	DRUGGABLE GENOME
CYP4F3	CYTOCHROME P450 FAMILY 4 SUBFAMILY F MEMBER 3	HopkinsGroom,RussLampel,HingoraniCasas	DRUGGABLE GENOME
CYP4F8	CYTOCHROME P450 FAMILY 4 SUBFAMILY F MEMBER 8	HingoraniCasas,HopkinsGroom,RussLampel	DRUGGABLE GENOME
CYP4V2	CYTOCHROME P450 FAMILY 4 SUBFAMILY V MEMBER 2	HopkinsGroom,HingoraniCasas,RussLampel	DRUGGABLE GENOME
CYP4X1	CYTOCHROME P450 FAMILY 4 SUBFAMILY X MEMBER 1	HopkinsGroom,RussLampel,HingoraniCasas	DRUGGABLE GENOME
CYP4Z1	CYTOCHROME P450 FAMILY 4 SUBFAMILY Z MEMBER 1	RussLampel,HopkinsGroom,HingoraniCasas	DRUGGABLE GENOME
CYP4Z2P	CYTOCHROME P450 FAMILY 4 SUBFAMILY Z MEMBER 2, PSEUDOGENE	RussLampel	DRUGGABLE GENOME
CYP51A1	CYTOCHROME P450 FAMILY 51 SUBFAMILY A MEMBER 1	HopkinsGroom,RussLampel,HingoraniCasas	DRUGGABLE GENOME
CYP7A1	CYTOCHROME P450 FAMILY 7 SUBFAMILY A MEMBER 1	HopkinsGroom,RussLampel,HingoraniCasas	DRUGGABLE GENOME
CYP7B1	CYTOCHROME P450 FAMILY 7 SUBFAMILY B MEMBER 1	RussLampel,HingoraniCasas,HopkinsGroom	DRUGGABLE GENOME
CYP8B1	CYTOCHROME P450 FAMILY 8 SUBFAMILY B MEMBER 1	RussLampel,HingoraniCasas,HopkinsGroom	DRUGGABLE GENOME
CYSLTR1	CYSTEINYL LEUKOTRIENE RECEPTOR 1	HopkinsGroom,HingoraniCasas,RussLampel	DRUGGABLE GENOME
CYSLTR2	CYSTEINYL LEUKOTRIENE RECEPTOR 2	HingoraniCasas,RussLampel,HopkinsGroom	DRUGGABLE GENOME
CYTL1	CYTOKINE LIKE 1	HingoraniCasas	DRUGGABLE GENOME
DAG1	DYSTROGLYCAN 1	HingoraniCasas	DRUGGABLE GENOME
DAGLA	DIACYLGLYCEROL LIPASE ALPHA	HingoraniCasas	DRUGGABLE GENOME
DAGLB	DIACYLGLYCEROL LIPASE BETA	HingoraniCasas	DRUGGABLE GENOME
DAND5	DAN DOMAIN BMP ANTAGONIST FAMILY MEMBER 5	HingoraniCasas	DRUGGABLE GENOME
DAO	D-AMINO ACID OXIDASE	HingoraniCasas	DRUGGABLE GENOME
DAPK1	DEATH ASSOCIATED PROTEIN KINASE 1	HopkinsGroom,RussLampel,HingoraniCasas	DRUGGABLE GENOME
DAPK2	DEATH ASSOCIATED PROTEIN KINASE 2	HingoraniCasas,HopkinsGroom,RussLampel	DRUGGABLE GENOME
DAPK3	DEATH ASSOCIATED PROTEIN KINASE 3	HingoraniCasas,HopkinsGroom,RussLampel	DRUGGABLE GENOME
DBF4	DBF4 ZINC FINGER	HingoraniCasas	DRUGGABLE GENOME
DBH	DOPAMINE BETA-HYDROXYLASE	HopkinsGroom,HingoraniCasas,RussLampel	DRUGGABLE GENOME
DCD	DERMCIDIN	HingoraniCasas	DRUGGABLE GENOME
DCK	DEOXYCYTIDINE KINASE	HingoraniCasas	DRUGGABLE GENOME
DCLK1	DOUBLECORTIN LIKE KINASE 1	HopkinsGroom,RussLampel,HingoraniCasas	DRUGGABLE GENOME
DCLK2	DOUBLECORTIN LIKE KINASE 2	HingoraniCasas,HopkinsGroom,RussLampel	DRUGGABLE GENOME
DCLK3	DOUBLECORTIN LIKE KINASE 3	HingoraniCasas,RussLampel,HopkinsGroom	DRUGGABLE GENOME
DCN	DECORIN	HingoraniCasas	DRUGGABLE GENOME
DCPS	DECAPPING ENZYME, SCAVENGER	HingoraniCasas	DRUGGABLE GENOME
DCT	DOPACHROME TAUTOMERASE	HingoraniCasas,RussLampel	DRUGGABLE GENOME
DCXR	DICARBONYL AND L-XYLULOSE REDUCTASE	RussLampel,HopkinsGroom	DRUGGABLE GENOME
DDC	DOPA DECARBOXYLASE	HopkinsGroom,HingoraniCasas,RussLampel	DRUGGABLE GENOME
DDI1	DNA DAMAGE INDUCIBLE 1 HOMOLOG 1	RussLampel	DRUGGABLE GENOME
DDO	D-ASPARTATE OXIDASE	HingoraniCasas	DRUGGABLE GENOME
DDOST	DOLICHYL-DIPHOSPHOOLIGOSACCHARIDE--PROTEIN GLYCOSYLTRANSFERASE NON-CATALYTIC SUBUNIT	HingoraniCasas	DRUGGABLE GENOME
DDR1	DISCOIDIN DOMAIN RECEPTOR TYROSINE KINASE 1	RussLampel,HingoraniCasas,HopkinsGroom	DRUGGABLE GENOME
DDR2	DISCOIDIN DOMAIN RECEPTOR TYROSINE KINASE 2	HopkinsGroom,RussLampel,HingoraniCasas	DRUGGABLE GENOME
DDX1	DEAD-BOX HELICASE 1	HopkinsGroom	DRUGGABLE GENOME
DDX3X	DEAD-BOX HELICASE 3, X-LINKED	HingoraniCasas	DRUGGABLE GENOME
DEAF1	DEAF1, TRANSCRIPTION FACTOR	HingoraniCasas	DRUGGABLE GENOME
DECR1	2,4-DIENOYL-COA REDUCTASE 1	RussLampel	DRUGGABLE GENOME
DECR2	2,4-DIENOYL-COA REDUCTASE 2	HopkinsGroom,RussLampel	DRUGGABLE GENOME
DEFA1	DEFENSIN ALPHA 1	HingoraniCasas	DRUGGABLE GENOME
DEFA1B	DEFENSIN ALPHA 1B	HingoraniCasas	DRUGGABLE GENOME
DEFA3	DEFENSIN ALPHA 3	HingoraniCasas	DRUGGABLE GENOME
DEFA4	DEFENSIN ALPHA 4	HingoraniCasas	DRUGGABLE GENOME
DEFA5	DEFENSIN ALPHA 5	HingoraniCasas	DRUGGABLE GENOME
DEFA6	DEFENSIN ALPHA 6	HingoraniCasas	DRUGGABLE GENOME
DEFB1	DEFENSIN BETA 1	HingoraniCasas	DRUGGABLE GENOME
DEFB103A	DEFENSIN BETA 103A	HingoraniCasas	DRUGGABLE GENOME
DEFB103B	DEFENSIN BETA 103B	HingoraniCasas	DRUGGABLE GENOME
DEFB104A	DEFENSIN BETA 104A	HingoraniCasas	DRUGGABLE GENOME
DEFB104B	DEFENSIN BETA 104B	HingoraniCasas	DRUGGABLE GENOME
DEFB105A	DEFENSIN BETA 105A	HingoraniCasas	DRUGGABLE GENOME
DEFB105B	DEFENSIN BETA 105B	HingoraniCasas	DRUGGABLE GENOME
DEFB106A	DEFENSIN BETA 106A	HingoraniCasas	DRUGGABLE GENOME
DEFB106B	DEFENSIN BETA 106B	HingoraniCasas	DRUGGABLE GENOME
DEFB107A	DEFENSIN BETA 107A	HingoraniCasas	DRUGGABLE GENOME
DEFB107B	DEFENSIN BETA 107B	HingoraniCasas	DRUGGABLE GENOME
DEFB108B	DEFENSIN BETA 108B	HingoraniCasas	DRUGGABLE GENOME
DEFB110	DEFENSIN BETA 110	HingoraniCasas	DRUGGABLE GENOME
DEFB112	DEFENSIN BETA 112	HingoraniCasas	DRUGGABLE GENOME
DEFB113	DEFENSIN BETA 113	HingoraniCasas	DRUGGABLE GENOME
DEFB114	DEFENSIN BETA 114	HingoraniCasas	DRUGGABLE GENOME
DEFB115	DEFENSIN BETA 115	HingoraniCasas	DRUGGABLE GENOME
DEFB116	DEFENSIN BETA 116	HingoraniCasas	DRUGGABLE GENOME
DEFB118	DEFENSIN BETA 118	HingoraniCasas	DRUGGABLE GENOME
DEFB126	DEFENSIN BETA 126	HingoraniCasas	DRUGGABLE GENOME
DEFB127	DEFENSIN BETA 127	HingoraniCasas	DRUGGABLE GENOME
DEFB4A	DEFENSIN BETA 4A	HingoraniCasas	DRUGGABLE GENOME
DERL1	DERLIN 1	HingoraniCasas	DRUGGABLE GENOME
DGAT1	DIACYLGLYCEROL O-ACYLTRANSFERASE 1	RussLampel,HingoraniCasas,RussLampel	DRUGGABLE GENOME
DGCR6	DIGEORGE SYNDROME CRITICAL REGION GENE 6	HingoraniCasas	DRUGGABLE GENOME
DHCR7	7-DEHYDROCHOLESTEROL REDUCTASE	HingoraniCasas	DRUGGABLE GENOME
DHFR	DIHYDROFOLATE REDUCTASE	HingoraniCasas,RussLampel,HopkinsGroom,RussLampel	DRUGGABLE GENOME
DHFR2	DIHYDROFOLATE REDUCTASE 2	HingoraniCasas,RussLampel,HopkinsGroom	DRUGGABLE GENOME
DHH	DESERT HEDGEHOG	HingoraniCasas	DRUGGABLE GENOME
DHODH	DIHYDROOROTATE DEHYDROGENASE (QUINONE)	RussLampel,HingoraniCasas,HopkinsGroom	DRUGGABLE GENOME
DHRS1	DEHYDROGENASE/REDUCTASE 1	RussLampel,HopkinsGroom,HingoraniCasas	DRUGGABLE GENOME
DHRS11	DEHYDROGENASE/REDUCTASE 11	RussLampel,HopkinsGroom	DRUGGABLE GENOME
DHRS12	DEHYDROGENASE/REDUCTASE 12	HopkinsGroom,HingoraniCasas	DRUGGABLE GENOME
DHRS13	DEHYDROGENASE/REDUCTASE 13	RussLampel,HopkinsGroom,HingoraniCasas	DRUGGABLE GENOME
DHRS2	DEHYDROGENASE/REDUCTASE 2	HingoraniCasas,HopkinsGroom,RussLampel	DRUGGABLE GENOME
DHRS3	DEHYDROGENASE/REDUCTASE 3	HopkinsGroom,RussLampel,HingoraniCasas	DRUGGABLE GENOME
DHRS4	DEHYDROGENASE/REDUCTASE 4	HopkinsGroom,HingoraniCasas,RussLampel	DRUGGABLE GENOME
DHRS4L2	DEHYDROGENASE/REDUCTASE 4 LIKE 2	HingoraniCasas,HopkinsGroom,RussLampel	DRUGGABLE GENOME
DHRS7	DEHYDROGENASE/REDUCTASE 7	HingoraniCasas,HopkinsGroom,RussLampel	DRUGGABLE GENOME
DHRS7B	DEHYDROGENASE/REDUCTASE 7B	HingoraniCasas,HopkinsGroom,RussLampel	DRUGGABLE GENOME
DHRS7C	DEHYDROGENASE/REDUCTASE 7C	HopkinsGroom,RussLampel,HingoraniCasas	DRUGGABLE GENOME
DHRS9	DEHYDROGENASE/REDUCTASE 9	HingoraniCasas,HopkinsGroom,RussLampel	DRUGGABLE GENOME
DHRSX	DEHYDROGENASE/REDUCTASE X-LINKED	HingoraniCasas,HopkinsGroom,RussLampel	DRUGGABLE GENOME
DIO1	IODOTHYRONINE DEIODINASE 1	HingoraniCasas,RussLampel,HopkinsGroom	DRUGGABLE GENOME
DIO2	IODOTHYRONINE DEIODINASE 2	RussLampel,HopkinsGroom	DRUGGABLE GENOME
DIO3	IODOTHYRONINE DEIODINASE 3	HopkinsGroom,HingoraniCasas,RussLampel	DRUGGABLE GENOME
DKK1	DICKKOPF WNT SIGNALING PATHWAY INHIBITOR 1	HingoraniCasas	DRUGGABLE GENOME
DKK2	DICKKOPF WNT SIGNALING PATHWAY INHIBITOR 2	HingoraniCasas	DRUGGABLE GENOME
DKK3	DICKKOPF WNT SIGNALING PATHWAY INHIBITOR 3	HingoraniCasas	DRUGGABLE GENOME
DKK4	DICKKOPF WNT SIGNALING PATHWAY INHIBITOR 4	HingoraniCasas	DRUGGABLE GENOME
DKKL1	DICKKOPF LIKE ACROSOMAL PROTEIN 1	HingoraniCasas	DRUGGABLE GENOME
DLD	DIHYDROLIPOAMIDE DEHYDROGENASE	HingoraniCasas,HopkinsGroom,RussLampel	DRUGGABLE GENOME
DLK1	DELTA LIKE NON-CANONICAL NOTCH LIGAND 1	HingoraniCasas	DRUGGABLE GENOME
DLL4	DELTA LIKE CANONICAL NOTCH LIGAND 4	HingoraniCasas	DRUGGABLE GENOME
DMBT1	DELETED IN MALIGNANT BRAIN TUMORS 1	RussLampel,HingoraniCasas,HopkinsGroom	DRUGGABLE GENOME
DMBT1L1	DELETED IN MALIGNANT BRAIN TUMORS 1 LIKE 1 (PSEUDOGENE)	RussLampel	DRUGGABLE GENOME
DMD	DYSTROPHIN	HingoraniCasas	DRUGGABLE GENOME
DMKN	DERMOKINE	HingoraniCasas	DRUGGABLE GENOME
DMP1	DENTIN MATRIX ACIDIC PHOSPHOPROTEIN 1	HingoraniCasas	DRUGGABLE GENOME
DMPK	DM1 PROTEIN KINASE	HopkinsGroom,RussLampel,HingoraniCasas	DRUGGABLE GENOME
DNAJA1	DNAJ HEAT SHOCK PROTEIN FAMILY (HSP40) MEMBER A1	HingoraniCasas	DRUGGABLE GENOME
DNAJB11	DNAJ HEAT SHOCK PROTEIN FAMILY (HSP40) MEMBER B11	HingoraniCasas	DRUGGABLE GENOME
DNAJC10	DNAJ HEAT SHOCK PROTEIN FAMILY (HSP40) MEMBER C10	RussLampel,HopkinsGroom	DRUGGABLE GENOME
DNAJC16	DNAJ HEAT SHOCK PROTEIN FAMILY (HSP40) MEMBER C16	HopkinsGroom	DRUGGABLE GENOME
DNASE1	DEOXYRIBONUCLEASE 1	HingoraniCasas,RussLampel	DRUGGABLE GENOME
DNASE1L1	DEOXYRIBONUCLEASE 1 LIKE 1	RussLampel	DRUGGABLE GENOME
DNASE1L2	DEOXYRIBONUCLEASE 1 LIKE 2	RussLampel	DRUGGABLE GENOME
DNASE1L3	DEOXYRIBONUCLEASE 1 LIKE 3	HingoraniCasas,RussLampel	DRUGGABLE GENOME
DNMT1	DNA METHYLTRANSFERASE 1	HingoraniCasas	DRUGGABLE GENOME
DNMT3A	DNA METHYLTRANSFERASE 3 ALPHA	HingoraniCasas	DRUGGABLE GENOME
DNMT3B	DNA METHYLTRANSFERASE 3 BETA	HingoraniCasas	DRUGGABLE GENOME
DNPEP	ASPARTYL AMINOPEPTIDASE	HingoraniCasas	DRUGGABLE GENOME
DOT1L	DOT1 LIKE HISTONE LYSINE METHYLTRANSFERASE	HingoraniCasas	DRUGGABLE GENOME
DPEP1	DIPEPTIDASE 1	HingoraniCasas	DRUGGABLE GENOME
DPEP2	DIPEPTIDASE 2	HingoraniCasas	DRUGGABLE GENOME
DPEP3	DIPEPTIDASE 3	HingoraniCasas	DRUGGABLE GENOME
DPP10	DIPEPTIDYL PEPTIDASE LIKE 10	HopkinsGroom,RussLampel,HingoraniCasas	DRUGGABLE GENOME
DPP4	DIPEPTIDYL PEPTIDASE 4	HopkinsGroom,RussLampel,HingoraniCasas	DRUGGABLE GENOME
DPP6	DIPEPTIDYL PEPTIDASE LIKE 6	RussLampel,HingoraniCasas,HopkinsGroom	DRUGGABLE GENOME
DPP7	DIPEPTIDYL PEPTIDASE 7	HingoraniCasas	DRUGGABLE GENOME
DPP8	DIPEPTIDYL PEPTIDASE 8	HopkinsGroom,HingoraniCasas,RussLampel	DRUGGABLE GENOME
DPP9	DIPEPTIDYL PEPTIDASE 9	HingoraniCasas,RussLampel,HopkinsGroom	DRUGGABLE GENOME
DPT	DERMATOPONTIN	HingoraniCasas	DRUGGABLE GENOME
DPYD	DIHYDROPYRIMIDINE DEHYDROGENASE	RussLampel,HingoraniCasas	DRUGGABLE GENOME
DRAXIN	DORSAL INHIBITORY AXON GUIDANCE PROTEIN	HingoraniCasas	DRUGGABLE GENOME
DRD1	DOPAMINE RECEPTOR D1	RussLampel,HingoraniCasas,HopkinsGroom	DRUGGABLE GENOME
DRD2	DOPAMINE RECEPTOR D2	HingoraniCasas,HopkinsGroom,RussLampel	DRUGGABLE GENOME
DRD3	DOPAMINE RECEPTOR D3	HingoraniCasas,RussLampel,HopkinsGroom	DRUGGABLE GENOME
DRD4	DOPAMINE RECEPTOR D4	HopkinsGroom,HingoraniCasas,RussLampel	DRUGGABLE GENOME
DRD5	DOPAMINE RECEPTOR D5	HopkinsGroom,RussLampel,HingoraniCasas	DRUGGABLE GENOME
DRD5P1	DOPAMINE RECEPTOR D5 PSEUDOGENE 1	RussLampel	DRUGGABLE GENOME
DRD5P2	DOPAMINE RECEPTOR D5 PSEUDOGENE 2	RussLampel,RussLampel	DRUGGABLE GENOME
DSCAM	DS CELL ADHESION MOLECULE	HingoraniCasas	DRUGGABLE GENOME
DSPP	DENTIN SIALOPHOSPHOPROTEIN	HingoraniCasas	DRUGGABLE GENOME
DST	DYSTONIN	HingoraniCasas	DRUGGABLE GENOME
DSTYK	DUAL SERINE/THREONINE AND TYROSINE PROTEIN KINASE	HingoraniCasas,RussLampel	DRUGGABLE GENOME
DTX2P1	DTX2 PSEUDOGENE 1	RussLampel	DRUGGABLE GENOME
DUOX1	DUAL OXIDASE 1	RussLampel,HopkinsGroom	DRUGGABLE GENOME
DUOX2	DUAL OXIDASE 2	HopkinsGroom,RussLampel	DRUGGABLE GENOME
DUSP1	DUAL SPECIFICITY PHOSPHATASE 1	RussLampel,HopkinsGroom	DRUGGABLE GENOME
DUSP10	DUAL SPECIFICITY PHOSPHATASE 10	HopkinsGroom,RussLampel	DRUGGABLE GENOME
DUSP11	DUAL SPECIFICITY PHOSPHATASE 11	HopkinsGroom	DRUGGABLE GENOME
DUSP12	DUAL SPECIFICITY PHOSPHATASE 12	RussLampel,HopkinsGroom	DRUGGABLE GENOME
DUSP13	DUAL SPECIFICITY PHOSPHATASE 13	RussLampel,HopkinsGroom,HopkinsGroom	DRUGGABLE GENOME
DUSP14	DUAL SPECIFICITY PHOSPHATASE 14	HopkinsGroom,RussLampel	DRUGGABLE GENOME
DUSP15	DUAL SPECIFICITY PHOSPHATASE 15	HopkinsGroom,RussLampel	DRUGGABLE GENOME
DUSP16	DUAL SPECIFICITY PHOSPHATASE 16	RussLampel,HopkinsGroom	DRUGGABLE GENOME
DUSP18	DUAL SPECIFICITY PHOSPHATASE 18	RussLampel,HopkinsGroom	DRUGGABLE GENOME
DUSP19	DUAL SPECIFICITY PHOSPHATASE 19	HopkinsGroom,RussLampel	DRUGGABLE GENOME
DUSP2	DUAL SPECIFICITY PHOSPHATASE 2	HopkinsGroom,RussLampel	DRUGGABLE GENOME
DUSP21	DUAL SPECIFICITY PHOSPHATASE 21	HopkinsGroom,RussLampel	DRUGGABLE GENOME
DUSP22	DUAL SPECIFICITY PHOSPHATASE 22	RussLampel,HopkinsGroom	DRUGGABLE GENOME
DUSP23	DUAL SPECIFICITY PHOSPHATASE 23	HopkinsGroom,RussLampel	DRUGGABLE GENOME
DUSP26	DUAL SPECIFICITY PHOSPHATASE 26	HopkinsGroom,RussLampel	DRUGGABLE GENOME
DUSP28	DUAL SPECIFICITY PHOSPHATASE 28	HopkinsGroom,RussLampel	DRUGGABLE GENOME
DUSP29	DUAL SPECIFICITY PHOSPHATASE 29	HopkinsGroom,RussLampel	DRUGGABLE GENOME
DUSP3	DUAL SPECIFICITY PHOSPHATASE 3	HingoraniCasas,HopkinsGroom,RussLampel	DRUGGABLE GENOME
DUSP4	DUAL SPECIFICITY PHOSPHATASE 4	HopkinsGroom,RussLampel	DRUGGABLE GENOME
DUSP5	DUAL SPECIFICITY PHOSPHATASE 5	HopkinsGroom,RussLampel	DRUGGABLE GENOME
DUSP6	DUAL SPECIFICITY PHOSPHATASE 6	RussLampel,HopkinsGroom	DRUGGABLE GENOME
DUSP7	DUAL SPECIFICITY PHOSPHATASE 7	HopkinsGroom,RussLampel	DRUGGABLE GENOME
DUSP8	DUAL SPECIFICITY PHOSPHATASE 8	RussLampel,HopkinsGroom	DRUGGABLE GENOME
DUSP9	DUAL SPECIFICITY PHOSPHATASE 9	HopkinsGroom,RussLampel	DRUGGABLE GENOME
DUT	DEOXYURIDINE TRIPHOSPHATASE	HingoraniCasas	DRUGGABLE GENOME
DYRK1A	DUAL SPECIFICITY TYROSINE PHOSPHORYLATION REGULATED KINASE 1A	HopkinsGroom,RussLampel,HingoraniCasas	DRUGGABLE GENOME
DYRK1B	DUAL SPECIFICITY TYROSINE PHOSPHORYLATION REGULATED KINASE 1B	HopkinsGroom,HingoraniCasas,RussLampel	DRUGGABLE GENOME
DYRK2	DUAL SPECIFICITY TYROSINE PHOSPHORYLATION REGULATED KINASE 2	HingoraniCasas,HopkinsGroom,RussLampel	DRUGGABLE GENOME
DYRK3	DUAL SPECIFICITY TYROSINE PHOSPHORYLATION REGULATED KINASE 3	RussLampel,HingoraniCasas,HopkinsGroom	DRUGGABLE GENOME
DYRK4	DUAL SPECIFICITY TYROSINE PHOSPHORYLATION REGULATED KINASE 4	HingoraniCasas,HopkinsGroom,RussLampel	DRUGGABLE GENOME
DZANK1	DOUBLE ZINC RIBBON AND ANKYRIN REPEAT DOMAINS 1	HopkinsGroom	DRUGGABLE GENOME
EARS2	GLUTAMYL-TRNA SYNTHETASE 2, MITOCHONDRIAL	HopkinsGroom	DRUGGABLE GENOME
EBI3	EPSTEIN-BARR VIRUS INDUCED 3	HingoraniCasas	DRUGGABLE GENOME
EBP	EMOPAMIL BINDING PROTEIN (STEROL ISOMERASE)	HingoraniCasas	DRUGGABLE GENOME
EBPL	EMOPAMIL BINDING PROTEIN LIKE	HingoraniCasas	DRUGGABLE GENOME
ECE1	ENDOTHELIN CONVERTING ENZYME 1	RussLampel,HingoraniCasas	DRUGGABLE GENOME
ECE2	ENDOTHELIN CONVERTING ENZYME 2	RussLampel	DRUGGABLE GENOME
ECEL1	ENDOTHELIN CONVERTING ENZYME LIKE 1	RussLampel	DRUGGABLE GENOME
ECM1	EXTRACELLULAR MATRIX PROTEIN 1	HingoraniCasas	DRUGGABLE GENOME
ECM2	EXTRACELLULAR MATRIX PROTEIN 2	HingoraniCasas	DRUGGABLE GENOME
ECRG4	ECRG4 AUGURIN PRECURSOR	HingoraniCasas	DRUGGABLE GENOME
EDA	ECTODYSPLASIN A	HingoraniCasas	DRUGGABLE GENOME
EDAR	ECTODYSPLASIN A RECEPTOR	HingoraniCasas	DRUGGABLE GENOME
EDDM3A	EPIDIDYMAL PROTEIN 3A	HingoraniCasas	DRUGGABLE GENOME
EDEM2	ER DEGRADATION ENHANCING ALPHA-MANNOSIDASE LIKE PROTEIN 2	HingoraniCasas	DRUGGABLE GENOME
EDIL3	EGF LIKE REPEATS AND DISCOIDIN DOMAINS 3	HingoraniCasas	DRUGGABLE GENOME
EDN1	ENDOTHELIN 1	HingoraniCasas	DRUGGABLE GENOME
EDN2	ENDOTHELIN 2	HingoraniCasas	DRUGGABLE GENOME
EDN3	ENDOTHELIN 3	HingoraniCasas	DRUGGABLE GENOME
EDNRA	ENDOTHELIN RECEPTOR TYPE A	RussLampel,HingoraniCasas,HopkinsGroom	DRUGGABLE GENOME
EDNRB	ENDOTHELIN RECEPTOR TYPE B	HingoraniCasas,HopkinsGroom,RussLampel	DRUGGABLE GENOME
EEF2	EUKARYOTIC TRANSLATION ELONGATION FACTOR 2	HingoraniCasas	DRUGGABLE GENOME
EEF2K	EUKARYOTIC ELONGATION FACTOR 2 KINASE	HingoraniCasas	DRUGGABLE GENOME
EEPD1	ENDONUCLEASE/EXONUCLEASE/PHOSPHATASE FAMILY DOMAIN CONTAINING 1	RussLampel	DRUGGABLE GENOME
EFEMP1	EGF CONTAINING FIBULIN LIKE EXTRACELLULAR MATRIX PROTEIN 1	HingoraniCasas	DRUGGABLE GENOME
EFEMP2	EGF CONTAINING FIBULIN LIKE EXTRACELLULAR MATRIX PROTEIN 2	HingoraniCasas	DRUGGABLE GENOME
EFL1	ELONGATION FACTOR LIKE GTPASE 1	HingoraniCasas	DRUGGABLE GENOME
EFNA1	EPHRIN A1	HingoraniCasas	DRUGGABLE GENOME
EFNA4	EPHRIN A4	HingoraniCasas	DRUGGABLE GENOME
EFNA5	EPHRIN A5	HingoraniCasas	DRUGGABLE GENOME
EFNB1	EPHRIN B1	HingoraniCasas	DRUGGABLE GENOME
EFNB3	EPHRIN B3	HingoraniCasas	DRUGGABLE GENOME
EFTUD2	ELONGATION FACTOR TU GTP BINDING DOMAIN CONTAINING 2	HingoraniCasas	DRUGGABLE GENOME
EGF	EPIDERMAL GROWTH FACTOR	HingoraniCasas	DRUGGABLE GENOME
EGFL6	EGF LIKE DOMAIN MULTIPLE 6	HingoraniCasas	DRUGGABLE GENOME
EGFL7	EGF LIKE DOMAIN MULTIPLE 7	HingoraniCasas	DRUGGABLE GENOME
EGFL8	EGF LIKE DOMAIN MULTIPLE 8	HingoraniCasas	DRUGGABLE GENOME
EGFLAM	EGF LIKE, FIBRONECTIN TYPE III AND LAMININ G DOMAINS	HingoraniCasas	DRUGGABLE GENOME
EGFR	EPIDERMAL GROWTH FACTOR RECEPTOR	HingoraniCasas,HopkinsGroom,RussLampel	DRUGGABLE GENOME
EGLN1	EGL-9 FAMILY HYPOXIA INDUCIBLE FACTOR 1	HingoraniCasas	DRUGGABLE GENOME
EGLN2	EGL-9 FAMILY HYPOXIA INDUCIBLE FACTOR 2	HingoraniCasas	DRUGGABLE GENOME
EGLN3	EGL-9 FAMILY HYPOXIA INDUCIBLE FACTOR 3	HingoraniCasas	DRUGGABLE GENOME
EHMT1	EUCHROMATIC HISTONE LYSINE METHYLTRANSFERASE 1	HingoraniCasas	DRUGGABLE GENOME
EHMT2	EUCHROMATIC HISTONE LYSINE METHYLTRANSFERASE 2	HingoraniCasas	DRUGGABLE GENOME
EIF2AK1	EUKARYOTIC TRANSLATION INITIATION FACTOR 2 ALPHA KINASE 1	RussLampel,HingoraniCasas	DRUGGABLE GENOME
EIF2AK2	EUKARYOTIC TRANSLATION INITIATION FACTOR 2 ALPHA KINASE 2	RussLampel,HingoraniCasas	DRUGGABLE GENOME
EIF2AK3	EUKARYOTIC TRANSLATION INITIATION FACTOR 2 ALPHA KINASE 3	HingoraniCasas,RussLampel	DRUGGABLE GENOME
EIF2AK4	EUKARYOTIC TRANSLATION INITIATION FACTOR 2 ALPHA KINASE 4	HingoraniCasas,RussLampel	DRUGGABLE GENOME
EIF4A1	EUKARYOTIC TRANSLATION INITIATION FACTOR 4A1	HingoraniCasas	DRUGGABLE GENOME
EIF4E	EUKARYOTIC TRANSLATION INITIATION FACTOR 4E	HingoraniCasas	DRUGGABLE GENOME
EIF4H	EUKARYOTIC TRANSLATION INITIATION FACTOR 4H	HingoraniCasas	DRUGGABLE GENOME
ELANE	ELASTASE, NEUTROPHIL EXPRESSED	HopkinsGroom,HingoraniCasas,RussLampel	DRUGGABLE GENOME
ELAVL1	ELAV LIKE RNA BINDING PROTEIN 1	HingoraniCasas	DRUGGABLE GENOME
ELN	ELASTIN	HingoraniCasas	DRUGGABLE GENOME
ELOVL3	ELOVL FATTY ACID ELONGASE 3	HingoraniCasas	DRUGGABLE GENOME
ELOVL6	ELOVL FATTY ACID ELONGASE 6	HingoraniCasas	DRUGGABLE GENOME
ELSPBP1	EPIDIDYMAL SPERM BINDING PROTEIN 1	HingoraniCasas	DRUGGABLE GENOME
EMC10	ER MEMBRANE PROTEIN COMPLEX SUBUNIT 10	HingoraniCasas	DRUGGABLE GENOME
EMID1	EMI DOMAIN CONTAINING 1	HingoraniCasas	DRUGGABLE GENOME
EMILIN1	ELASTIN MICROFIBRIL INTERFACER 1	HingoraniCasas	DRUGGABLE GENOME
EMILIN2	ELASTIN MICROFIBRIL INTERFACER 2	HingoraniCasas	DRUGGABLE GENOME
EMILIN3	ELASTIN MICROFIBRIL INTERFACER 3	HingoraniCasas	DRUGGABLE GENOME
ENAM	ENAMELIN	HingoraniCasas	DRUGGABLE GENOME
ENC1	ECTODERMAL-NEURAL CORTEX 1	HingoraniCasas	DRUGGABLE GENOME
ENDOD1	ENDONUCLEASE DOMAIN CONTAINING 1	HopkinsGroom,RussLampel	DRUGGABLE GENOME
ENDOG	ENDONUCLEASE G	HopkinsGroom,RussLampel	DRUGGABLE GENOME
ENDOU	ENDONUCLEASE, POLY(U) SPECIFIC	HingoraniCasas	DRUGGABLE GENOME
ENG	ENDOGLIN	HingoraniCasas	DRUGGABLE GENOME
ENGASE	ENDO-BETA-N-ACETYLGLUCOSAMINIDASE	HingoraniCasas	DRUGGABLE GENOME
ENHO	ENERGY HOMEOSTASIS ASSOCIATED	HingoraniCasas	DRUGGABLE GENOME
ENOX1	ECTO-NOX DISULFIDE-THIOL EXCHANGER 1	HingoraniCasas	DRUGGABLE GENOME
ENOX2	ECTO-NOX DISULFIDE-THIOL EXCHANGER 2	HingoraniCasas	DRUGGABLE GENOME
ENPEP	GLUTAMYL AMINOPEPTIDASE	HingoraniCasas,RussLampel	DRUGGABLE GENOME
ENPP1	ECTONUCLEOTIDE PYROPHOSPHATASE/PHOSPHODIESTERASE 1	HopkinsGroom,HingoraniCasas	DRUGGABLE GENOME
ENPP2	ECTONUCLEOTIDE PYROPHOSPHATASE/PHOSPHODIESTERASE 2	RussLampel,HingoraniCasas,HopkinsGroom	DRUGGABLE GENOME
ENPP3	ECTONUCLEOTIDE PYROPHOSPHATASE/PHOSPHODIESTERASE 3	HopkinsGroom,HingoraniCasas	DRUGGABLE GENOME
ENPP5	ECTONUCLEOTIDE PYROPHOSPHATASE/PHOSPHODIESTERASE 5 (PUTATIVE)	HingoraniCasas	DRUGGABLE GENOME
ENPP6	ECTONUCLEOTIDE PYROPHOSPHATASE/PHOSPHODIESTERASE 6	HingoraniCasas	DRUGGABLE GENOME
ENPP7	ECTONUCLEOTIDE PYROPHOSPHATASE/PHOSPHODIESTERASE 7	HingoraniCasas	DRUGGABLE GENOME
ENTPD1	ECTONUCLEOSIDE TRIPHOSPHATE DIPHOSPHOHYDROLASE 1	HingoraniCasas	DRUGGABLE GENOME
ENTPD6	ECTONUCLEOSIDE TRIPHOSPHATE DIPHOSPHOHYDROLASE 6 (PUTATIVE)	HingoraniCasas	DRUGGABLE GENOME
EP300	E1A BINDING PROTEIN P300	HingoraniCasas	DRUGGABLE GENOME
EPAS1	ENDOTHELIAL PAS DOMAIN PROTEIN 1	HingoraniCasas	DRUGGABLE GENOME
EPB42	ERYTHROCYTE MEMBRANE PROTEIN BAND 4.2	RussLampel,HopkinsGroom	DRUGGABLE GENOME
EPCAM	EPITHELIAL CELL ADHESION MOLECULE	HingoraniCasas	DRUGGABLE GENOME
EPDR1	EPENDYMIN RELATED 1	HingoraniCasas	DRUGGABLE GENOME
EPGN	EPITHELIAL MITOGEN	HingoraniCasas	DRUGGABLE GENOME
EPHA1	EPH RECEPTOR A1	HingoraniCasas,HopkinsGroom,RussLampel	DRUGGABLE GENOME
EPHA10	EPH RECEPTOR A10	HingoraniCasas,HopkinsGroom,RussLampel	DRUGGABLE GENOME
EPHA2	EPH RECEPTOR A2	HingoraniCasas,HopkinsGroom,RussLampel	DRUGGABLE GENOME
EPHA3	EPH RECEPTOR A3	HopkinsGroom,HingoraniCasas,RussLampel	DRUGGABLE GENOME
EPHA4	EPH RECEPTOR A4	RussLampel,HopkinsGroom,HingoraniCasas	DRUGGABLE GENOME
EPHA5	EPH RECEPTOR A5	HopkinsGroom,HingoraniCasas,RussLampel	DRUGGABLE GENOME
EPHA6	EPH RECEPTOR A6	HopkinsGroom,HingoraniCasas,RussLampel	DRUGGABLE GENOME
EPHA7	EPH RECEPTOR A7	HingoraniCasas,HopkinsGroom,RussLampel	DRUGGABLE GENOME
EPHA8	EPH RECEPTOR A8	HopkinsGroom,RussLampel,HingoraniCasas	DRUGGABLE GENOME
EPHB1	EPH RECEPTOR B1	RussLampel,HopkinsGroom,HingoraniCasas	DRUGGABLE GENOME
EPHB2	EPH RECEPTOR B2	RussLampel,HopkinsGroom,HingoraniCasas	DRUGGABLE GENOME
EPHB3	EPH RECEPTOR B3	HingoraniCasas,RussLampel,HopkinsGroom	DRUGGABLE GENOME
EPHB4	EPH RECEPTOR B4	HopkinsGroom,RussLampel,HingoraniCasas	DRUGGABLE GENOME
EPHB6	EPH RECEPTOR B6	HopkinsGroom,HingoraniCasas,RussLampel	DRUGGABLE GENOME
EPHX1	EPOXIDE HYDROLASE 1	HingoraniCasas	DRUGGABLE GENOME
EPHX2	EPOXIDE HYDROLASE 2	HingoraniCasas	DRUGGABLE GENOME
EPM2A	EPM2A, LAFORIN GLUCAN PHOSPHATASE	HopkinsGroom,RussLampel	DRUGGABLE GENOME
EPO	ERYTHROPOIETIN	HingoraniCasas	DRUGGABLE GENOME
EPOR	ERYTHROPOIETIN RECEPTOR	HingoraniCasas	DRUGGABLE GENOME
EPRS1	GLUTAMYL-PROLYL-TRNA SYNTHETASE 1	HopkinsGroom	DRUGGABLE GENOME
EPX	EOSINOPHIL PEROXIDASE	HopkinsGroom,HingoraniCasas,RussLampel	DRUGGABLE GENOME
EPYC	EPIPHYCAN	HingoraniCasas	DRUGGABLE GENOME
ERAP1	ENDOPLASMIC RETICULUM AMINOPEPTIDASE 1	HingoraniCasas,RussLampel	DRUGGABLE GENOME
ERAP2	ENDOPLASMIC RETICULUM AMINOPEPTIDASE 2	RussLampel	DRUGGABLE GENOME
ERBB2	ERB-B2 RECEPTOR TYROSINE KINASE 2	HopkinsGroom,RussLampel,HingoraniCasas	DRUGGABLE GENOME
ERBB3	ERB-B2 RECEPTOR TYROSINE KINASE 3	HopkinsGroom,HingoraniCasas,RussLampel	DRUGGABLE GENOME
ERBB4	ERB-B2 RECEPTOR TYROSINE KINASE 4	RussLampel,HingoraniCasas,HopkinsGroom	DRUGGABLE GENOME
ERBIN	ERBB2 INTERACTING PROTEIN	HingoraniCasas	DRUGGABLE GENOME
ERCC5	ERCC EXCISION REPAIR 5, ENDONUCLEASE	HingoraniCasas	DRUGGABLE GENOME
EREG	EPIREGULIN	HingoraniCasas	DRUGGABLE GENOME
ERG	ERG, ETS TRANSCRIPTION FACTOR	HingoraniCasas	DRUGGABLE GENOME
ERMAP	ERYTHROBLAST MEMBRANE ASSOCIATED PROTEIN (SCIANNA BLOOD GROUP)	HopkinsGroom	DRUGGABLE GENOME
ERN1	ENDOPLASMIC RETICULUM TO NUCLEUS SIGNALING 1	HingoraniCasas,RussLampel	DRUGGABLE GENOME
ERN2	ENDOPLASMIC RETICULUM TO NUCLEUS SIGNALING 2	RussLampel,HingoraniCasas	DRUGGABLE GENOME
ERO1A	ENDOPLASMIC RETICULUM OXIDOREDUCTASE 1 ALPHA	HingoraniCasas	DRUGGABLE GENOME
ERP29	ENDOPLASMIC RETICULUM PROTEIN 29	HingoraniCasas	DRUGGABLE GENOME
ERP44	ENDOPLASMIC RETICULUM PROTEIN 44	HingoraniCasas,HopkinsGroom,RussLampel	DRUGGABLE GENOME
ERVK-11	ENDOGENOUS RETROVIRUS GROUP K MEMBER 11	HopkinsGroom	DRUGGABLE GENOME
ERVK-6	ENDOGENOUS RETROVIRUS GROUP K MEMBER 6, ENVELOPE	HopkinsGroom,RussLampel,HopkinsGroom	DRUGGABLE GENOME
ESAM	ENDOTHELIAL CELL ADHESION MOLECULE	HingoraniCasas	DRUGGABLE GENOME
ESM1	ENDOTHELIAL CELL SPECIFIC MOLECULE 1	HingoraniCasas	DRUGGABLE GENOME
ESR1	ESTROGEN RECEPTOR 1	RussLampel,HingoraniCasas,HopkinsGroom	DRUGGABLE GENOME
ESR2	ESTROGEN RECEPTOR 2	HingoraniCasas,RussLampel,HopkinsGroom	DRUGGABLE GENOME
ESRRA	ESTROGEN RELATED RECEPTOR ALPHA	HopkinsGroom,RussLampel,HingoraniCasas	DRUGGABLE GENOME
ESRRB	ESTROGEN RELATED RECEPTOR BETA	HopkinsGroom,RussLampel,HingoraniCasas	DRUGGABLE GENOME
ESRRG	ESTROGEN RELATED RECEPTOR GAMMA	HopkinsGroom,RussLampel,HingoraniCasas	DRUGGABLE GENOME
ETNPPL	ETHANOLAMINE-PHOSPHATE PHOSPHO-LYASE	HopkinsGroom,HingoraniCasas,RussLampel	DRUGGABLE GENOME
EVI2B	ECOTROPIC VIRAL INTEGRATION SITE 2B	HingoraniCasas	DRUGGABLE GENOME
EWSR1	EWS RNA BINDING PROTEIN 1	HopkinsGroom,RussLampel	DRUGGABLE GENOME
EXOG	EXO/ENDONUCLEASE G	HopkinsGroom,RussLampel	DRUGGABLE GENOME
EXTL2	EXOSTOSIN LIKE GLYCOSYLTRANSFERASE 2	HingoraniCasas	DRUGGABLE GENOME
EYS	EYES SHUT HOMOLOG (DROSOPHILA)	HingoraniCasas	DRUGGABLE GENOME
F10	COAGULATION FACTOR X	HopkinsGroom,HingoraniCasas,RussLampel	DRUGGABLE GENOME
F11	COAGULATION FACTOR XI	HopkinsGroom,HingoraniCasas,RussLampel	DRUGGABLE GENOME
F11R	F11 RECEPTOR	HingoraniCasas,RussLampel	DRUGGABLE GENOME
F12	COAGULATION FACTOR XII	HingoraniCasas,HopkinsGroom,RussLampel	DRUGGABLE GENOME
F13A1	COAGULATION FACTOR XIII A CHAIN	HopkinsGroom,RussLampel,HingoraniCasas	DRUGGABLE GENOME
F13B	COAGULATION FACTOR XIII B CHAIN	HingoraniCasas	DRUGGABLE GENOME
F2	COAGULATION FACTOR II, THROMBIN	HingoraniCasas,HopkinsGroom,RussLampel	DRUGGABLE GENOME
F2R	COAGULATION FACTOR II THROMBIN RECEPTOR	HopkinsGroom,HingoraniCasas,RussLampel	DRUGGABLE GENOME
F2RL1	F2R LIKE TRYPSIN RECEPTOR 1	HingoraniCasas,HopkinsGroom,RussLampel	DRUGGABLE GENOME
F2RL2	COAGULATION FACTOR II THROMBIN RECEPTOR LIKE 2	RussLampel,HingoraniCasas,HopkinsGroom	DRUGGABLE GENOME
F2RL3	F2R LIKE THROMBIN OR TRYPSIN RECEPTOR 3	HopkinsGroom,RussLampel,HingoraniCasas	DRUGGABLE GENOME
F3	COAGULATION FACTOR III, TISSUE FACTOR	HingoraniCasas	DRUGGABLE GENOME
F5	COAGULATION FACTOR V	HingoraniCasas	DRUGGABLE GENOME
F7	COAGULATION FACTOR VII	HingoraniCasas,HopkinsGroom,RussLampel	DRUGGABLE GENOME
F8	COAGULATION FACTOR VIII	HingoraniCasas	DRUGGABLE GENOME
F9	COAGULATION FACTOR IX	RussLampel,HingoraniCasas,HopkinsGroom	DRUGGABLE GENOME
FAAH	FATTY ACID AMIDE HYDROLASE	HingoraniCasas	DRUGGABLE GENOME
FAAH2	FATTY ACID AMIDE HYDROLASE 2	HingoraniCasas	DRUGGABLE GENOME
FABP1	FATTY ACID BINDING PROTEIN 1	HingoraniCasas	DRUGGABLE GENOME
FABP2	FATTY ACID BINDING PROTEIN 2	HingoraniCasas	DRUGGABLE GENOME
FABP4	FATTY ACID BINDING PROTEIN 4	HingoraniCasas	DRUGGABLE GENOME
FAM20A	FAM20A, GOLGI ASSOCIATED SECRETORY PATHWAY PSEUDOKINASE	HingoraniCasas	DRUGGABLE GENOME
FAM20C	FAM20C, GOLGI ASSOCIATED SECRETORY PATHWAY KINASE	HingoraniCasas	DRUGGABLE GENOME
FAM234A	FAMILY WITH SEQUENCE SIMILARITY 234 MEMBER A	RussLampel	DRUGGABLE GENOME
FAM3B	FAMILY WITH SEQUENCE SIMILARITY 3 MEMBER B	HingoraniCasas	DRUGGABLE GENOME
FAM3C	FAMILY WITH SEQUENCE SIMILARITY 3 MEMBER C	HingoraniCasas	DRUGGABLE GENOME
FAP	FIBROBLAST ACTIVATION PROTEIN ALPHA	HingoraniCasas,RussLampel,HopkinsGroom	DRUGGABLE GENOME
FARS2	PHENYLALANYL-TRNA SYNTHETASE 2, MITOCHONDRIAL	HingoraniCasas	DRUGGABLE GENOME
FAS	FAS CELL SURFACE DEATH RECEPTOR	HingoraniCasas	DRUGGABLE GENOME
FASLG	FAS LIGAND	HingoraniCasas	DRUGGABLE GENOME
FASN	FATTY ACID SYNTHASE	RussLampel,HingoraniCasas,HopkinsGroom	DRUGGABLE GENOME
FAT1	FAT ATYPICAL CADHERIN 1	HingoraniCasas	DRUGGABLE GENOME
FAT3	FAT ATYPICAL CADHERIN 3	HingoraniCasas	DRUGGABLE GENOME
FAT4	FAT ATYPICAL CADHERIN 4	HingoraniCasas	DRUGGABLE GENOME
FBLN1	FIBULIN 1	HingoraniCasas	DRUGGABLE GENOME
FBLN2	FIBULIN 2	HingoraniCasas	DRUGGABLE GENOME
FBLN5	FIBULIN 5	HingoraniCasas	DRUGGABLE GENOME
FBLN7	FIBULIN 7	HingoraniCasas	DRUGGABLE GENOME
FBN1	FIBRILLIN 1	HingoraniCasas	DRUGGABLE GENOME
FBN2	FIBRILLIN 2	HingoraniCasas	DRUGGABLE GENOME
FBN3	FIBRILLIN 3	HingoraniCasas	DRUGGABLE GENOME
FBP1	FRUCTOSE-BISPHOSPHATASE 1	RussLampel,HopkinsGroom,HingoraniCasas	DRUGGABLE GENOME
FBP2	FRUCTOSE-BISPHOSPHATASE 2	RussLampel,HopkinsGroom	DRUGGABLE GENOME
FBXO45	F-BOX PROTEIN 45	HopkinsGroom	DRUGGABLE GENOME
FCAMR	FC FRAGMENT OF IGA AND IGM RECEPTOR	HingoraniCasas	DRUGGABLE GENOME
FCAR	FC FRAGMENT OF IGA RECEPTOR	HingoraniCasas	DRUGGABLE GENOME
FCER1A	FC FRAGMENT OF IGE RECEPTOR IA	HingoraniCasas	DRUGGABLE GENOME
FCER2	FC FRAGMENT OF IGE RECEPTOR II	HingoraniCasas	DRUGGABLE GENOME
FCGBP	FC FRAGMENT OF IGG BINDING PROTEIN	HingoraniCasas	DRUGGABLE GENOME
FCGR1A	FC FRAGMENT OF IGG RECEPTOR IA	HingoraniCasas	DRUGGABLE GENOME
FCGR2A	FC FRAGMENT OF IGG RECEPTOR IIA	HingoraniCasas	DRUGGABLE GENOME
FCGR2B	FC FRAGMENT OF IGG RECEPTOR IIB	HingoraniCasas	DRUGGABLE GENOME
FCGR2C	FC FRAGMENT OF IGG RECEPTOR IIC (GENE/PSEUDOGENE)	HingoraniCasas	DRUGGABLE GENOME
FCGR3A	FC FRAGMENT OF IGG RECEPTOR IIIA	HingoraniCasas	DRUGGABLE GENOME
FCGR3B	FC FRAGMENT OF IGG RECEPTOR IIIB	HingoraniCasas	DRUGGABLE GENOME
FCGRT	FC FRAGMENT OF IGG RECEPTOR AND TRANSPORTER	HingoraniCasas	DRUGGABLE GENOME
FCN1	FICOLIN 1	HingoraniCasas,RussLampel,HopkinsGroom	DRUGGABLE GENOME
FCN2	FICOLIN 2	HopkinsGroom,HingoraniCasas,RussLampel	DRUGGABLE GENOME
FCN3	FICOLIN 3	HopkinsGroom,RussLampel,HingoraniCasas	DRUGGABLE GENOME
FCRL1	FC RECEPTOR LIKE 1	HingoraniCasas	DRUGGABLE GENOME
FCRL2	FC RECEPTOR LIKE 2	HingoraniCasas	DRUGGABLE GENOME
FCRL3	FC RECEPTOR LIKE 3	HingoraniCasas	DRUGGABLE GENOME
FCRL4	FC RECEPTOR LIKE 4	HingoraniCasas	DRUGGABLE GENOME
FCRL5	FC RECEPTOR LIKE 5	HingoraniCasas	DRUGGABLE GENOME
FCRL6	FC RECEPTOR LIKE 6	HingoraniCasas	DRUGGABLE GENOME
FCRLA	FC RECEPTOR LIKE A	HingoraniCasas	DRUGGABLE GENOME
FDCSP	FOLLICULAR DENDRITIC CELL SECRETED PROTEIN	HingoraniCasas	DRUGGABLE GENOME
FDFT1	FARNESYL-DIPHOSPHATE FARNESYLTRANSFERASE 1	HopkinsGroom,RussLampel,HingoraniCasas	DRUGGABLE GENOME
FDPS	FARNESYL DIPHOSPHATE SYNTHASE	HingoraniCasas	DRUGGABLE GENOME
FEN1	FLAP STRUCTURE-SPECIFIC ENDONUCLEASE 1	HingoraniCasas	DRUGGABLE GENOME
FER	FER TYROSINE KINASE	HopkinsGroom,HingoraniCasas,RussLampel	DRUGGABLE GENOME
FES	FES PROTO-ONCOGENE, TYROSINE KINASE	HingoraniCasas,HopkinsGroom,RussLampel	DRUGGABLE GENOME
FFAR1	FREE FATTY ACID RECEPTOR 1	HopkinsGroom,HingoraniCasas,RussLampel	DRUGGABLE GENOME
FFAR2	FREE FATTY ACID RECEPTOR 2	RussLampel,HingoraniCasas,HopkinsGroom	DRUGGABLE GENOME
FFAR3	FREE FATTY ACID RECEPTOR 3	HopkinsGroom,RussLampel,HingoraniCasas	DRUGGABLE GENOME
FFAR4	FREE FATTY ACID RECEPTOR 4	RussLampel,HopkinsGroom,HingoraniCasas	DRUGGABLE GENOME
FGA	FIBRINOGEN ALPHA CHAIN	HopkinsGroom,HingoraniCasas,RussLampel	DRUGGABLE GENOME
FGB	FIBRINOGEN BETA CHAIN	HopkinsGroom,RussLampel,HingoraniCasas	DRUGGABLE GENOME
FGF1	FIBROBLAST GROWTH FACTOR 1	HingoraniCasas	DRUGGABLE GENOME
FGF10	FIBROBLAST GROWTH FACTOR 10	HingoraniCasas	DRUGGABLE GENOME
FGF12	FIBROBLAST GROWTH FACTOR 12	HingoraniCasas	DRUGGABLE GENOME
FGF16	FIBROBLAST GROWTH FACTOR 16	HingoraniCasas	DRUGGABLE GENOME
FGF17	FIBROBLAST GROWTH FACTOR 17	HingoraniCasas	DRUGGABLE GENOME
FGF18	FIBROBLAST GROWTH FACTOR 18	HingoraniCasas	DRUGGABLE GENOME
FGF19	FIBROBLAST GROWTH FACTOR 19	HingoraniCasas	DRUGGABLE GENOME
FGF2	FIBROBLAST GROWTH FACTOR 2	HingoraniCasas	DRUGGABLE GENOME
FGF20	FIBROBLAST GROWTH FACTOR 20	HingoraniCasas	DRUGGABLE GENOME
FGF21	FIBROBLAST GROWTH FACTOR 21	HingoraniCasas	DRUGGABLE GENOME
FGF22	FIBROBLAST GROWTH FACTOR 22	HingoraniCasas	DRUGGABLE GENOME
FGF23	FIBROBLAST GROWTH FACTOR 23	HingoraniCasas	DRUGGABLE GENOME
FGF3	FIBROBLAST GROWTH FACTOR 3	HingoraniCasas	DRUGGABLE GENOME
FGF4	FIBROBLAST GROWTH FACTOR 4	HingoraniCasas	DRUGGABLE GENOME
FGF5	FIBROBLAST GROWTH FACTOR 5	HingoraniCasas	DRUGGABLE GENOME
FGF6	FIBROBLAST GROWTH FACTOR 6	HingoraniCasas	DRUGGABLE GENOME
FGF7	FIBROBLAST GROWTH FACTOR 7	HingoraniCasas	DRUGGABLE GENOME
FGF8	FIBROBLAST GROWTH FACTOR 8	HingoraniCasas	DRUGGABLE GENOME
FGF9	FIBROBLAST GROWTH FACTOR 9	HingoraniCasas	DRUGGABLE GENOME
FGFBP1	FIBROBLAST GROWTH FACTOR BINDING PROTEIN 1	HingoraniCasas	DRUGGABLE GENOME
FGFBP2	FIBROBLAST GROWTH FACTOR BINDING PROTEIN 2	HingoraniCasas	DRUGGABLE GENOME
FGFBP3	FIBROBLAST GROWTH FACTOR BINDING PROTEIN 3	HingoraniCasas	DRUGGABLE GENOME
FGFR1	FIBROBLAST GROWTH FACTOR RECEPTOR 1	HopkinsGroom,HingoraniCasas,RussLampel	DRUGGABLE GENOME
FGFR2	FIBROBLAST GROWTH FACTOR RECEPTOR 2	HopkinsGroom,HingoraniCasas,RussLampel	DRUGGABLE GENOME
FGFR3	FIBROBLAST GROWTH FACTOR RECEPTOR 3	RussLampel,HopkinsGroom,HingoraniCasas	DRUGGABLE GENOME
FGFR4	FIBROBLAST GROWTH FACTOR RECEPTOR 4	HopkinsGroom,RussLampel,HingoraniCasas	DRUGGABLE GENOME
FGFRL1	FIBROBLAST GROWTH FACTOR RECEPTOR LIKE 1	HingoraniCasas	DRUGGABLE GENOME
FGG	FIBRINOGEN GAMMA CHAIN	HopkinsGroom,HingoraniCasas,RussLampel	DRUGGABLE GENOME
FGL1	FIBRINOGEN LIKE 1	HingoraniCasas,RussLampel,HopkinsGroom	DRUGGABLE GENOME
FGL2	FIBRINOGEN LIKE 2	HopkinsGroom,HingoraniCasas,RussLampel	DRUGGABLE GENOME
FGR	FGR PROTO-ONCOGENE, SRC FAMILY TYROSINE KINASE	HingoraniCasas,RussLampel,HopkinsGroom	DRUGGABLE GENOME
FIBCD1	FIBRINOGEN C DOMAIN CONTAINING 1	HopkinsGroom,RussLampel	DRUGGABLE GENOME
FIBIN	FIN BUD INITIATION FACTOR HOMOLOG (ZEBRAFISH)	HingoraniCasas	DRUGGABLE GENOME
FJX1	FOUR JOINTED BOX 1	HingoraniCasas	DRUGGABLE GENOME
FKBP10	FK506 BINDING PROTEIN 10	HingoraniCasas,RussLampel,HopkinsGroom	DRUGGABLE GENOME
FKBP11	FK506 BINDING PROTEIN 11	HingoraniCasas,RussLampel,HopkinsGroom	DRUGGABLE GENOME
FKBP14	FK506 BINDING PROTEIN 14	HopkinsGroom,RussLampel,HingoraniCasas	DRUGGABLE GENOME
FKBP15	FK506 BINDING PROTEIN 15	HingoraniCasas,HopkinsGroom,RussLampel	DRUGGABLE GENOME
FKBP1A	FK506 BINDING PROTEIN 1A	HopkinsGroom,RussLampel,HingoraniCasas	DRUGGABLE GENOME
FKBP1B	FK506 BINDING PROTEIN 1B	HopkinsGroom,RussLampel,HingoraniCasas	DRUGGABLE GENOME
FKBP1C	FK506 BINDING PROTEIN 1C	HingoraniCasas,RussLampel	DRUGGABLE GENOME
FKBP2	FK506 BINDING PROTEIN 2	HopkinsGroom,RussLampel,HingoraniCasas	DRUGGABLE GENOME
FKBP3	FK506 BINDING PROTEIN 3	RussLampel,HingoraniCasas,HopkinsGroom	DRUGGABLE GENOME
FKBP4	FK506 BINDING PROTEIN 4	HingoraniCasas,RussLampel,HopkinsGroom	DRUGGABLE GENOME
FKBP5	FK506 BINDING PROTEIN 5	HingoraniCasas,HopkinsGroom,RussLampel	DRUGGABLE GENOME
FKBP6	FK506 BINDING PROTEIN 6	HopkinsGroom,HingoraniCasas,RussLampel	DRUGGABLE GENOME
FKBP7	FK506 BINDING PROTEIN 7	HopkinsGroom,HingoraniCasas,RussLampel	DRUGGABLE GENOME
FKBP8	FK506 BINDING PROTEIN 8	RussLampel,HopkinsGroom,HingoraniCasas	DRUGGABLE GENOME
FKBP9	FK506 BINDING PROTEIN 9	RussLampel,HopkinsGroom,HingoraniCasas	DRUGGABLE GENOME
FKBP9P1	FK506 BINDING PROTEIN 9 PSEUDOGENE 1	RussLampel	DRUGGABLE GENOME
FKRP	FUKUTIN RELATED PROTEIN	HingoraniCasas	DRUGGABLE GENOME
FKTN	FUKUTIN	HingoraniCasas	DRUGGABLE GENOME
FLNA	FILAMIN A	HingoraniCasas	DRUGGABLE GENOME
FLRT1	FIBRONECTIN LEUCINE RICH TRANSMEMBRANE PROTEIN 1	HingoraniCasas	DRUGGABLE GENOME
FLRT2	FIBRONECTIN LEUCINE RICH TRANSMEMBRANE PROTEIN 2	HingoraniCasas	DRUGGABLE GENOME
FLT1	FMS RELATED TYROSINE KINASE 1	RussLampel,HingoraniCasas,HopkinsGroom	DRUGGABLE GENOME
FLT3	FMS RELATED TYROSINE KINASE 3	HopkinsGroom,HingoraniCasas,RussLampel	DRUGGABLE GENOME
FLT3LG	FMS RELATED TYROSINE KINASE 3 LIGAND	HingoraniCasas	DRUGGABLE GENOME
FLT4	FMS RELATED TYROSINE KINASE 4	HingoraniCasas,HopkinsGroom,RussLampel	DRUGGABLE GENOME
FLVCR1	FELINE LEUKEMIA VIRUS SUBGROUP C CELLULAR RECEPTOR 1	RussLampel	DRUGGABLE GENOME
FLVCR2	FELINE LEUKEMIA VIRUS SUBGROUP C CELLULAR RECEPTOR FAMILY MEMBER 2	RussLampel	DRUGGABLE GENOME
FMO1	FLAVIN CONTAINING MONOOXYGENASE 1	HingoraniCasas	DRUGGABLE GENOME
FMO2	FLAVIN CONTAINING MONOOXYGENASE 2	HingoraniCasas	DRUGGABLE GENOME
FMO3	FLAVIN CONTAINING MONOOXYGENASE 3	HingoraniCasas	DRUGGABLE GENOME
FMO4	FLAVIN CONTAINING MONOOXYGENASE 4	HingoraniCasas	DRUGGABLE GENOME
FMO5	FLAVIN CONTAINING MONOOXYGENASE 5	HingoraniCasas	DRUGGABLE GENOME
FMO6P	FLAVIN CONTAINING MONOOXYGENASE 6 PSEUDOGENE	HingoraniCasas	DRUGGABLE GENOME
FMOD	FIBROMODULIN	HingoraniCasas	DRUGGABLE GENOME
FN1	FIBRONECTIN 1	HingoraniCasas	DRUGGABLE GENOME
FNDC5	FIBRONECTIN TYPE III DOMAIN CONTAINING 5	HingoraniCasas	DRUGGABLE GENOME
FNTA	FARNESYLTRANSFERASE, CAAX BOX, ALPHA	HopkinsGroom,RussLampel,HingoraniCasas	DRUGGABLE GENOME
FNTB	FARNESYLTRANSFERASE, CAAX BOX, BETA	HopkinsGroom,HingoraniCasas,RussLampel	DRUGGABLE GENOME
FOLH1	FOLATE HYDROLASE 1	HingoraniCasas	DRUGGABLE GENOME
FOLR1	FOLATE RECEPTOR 1	HingoraniCasas	DRUGGABLE GENOME
FOLR2	FOLATE RECEPTOR BETA	HingoraniCasas	DRUGGABLE GENOME
FOLR3	FOLATE RECEPTOR 3	HingoraniCasas	DRUGGABLE GENOME
FOS	FOS PROTO-ONCOGENE, AP-1 TRANSCRIPTION FACTOR SUBUNIT	HingoraniCasas	DRUGGABLE GENOME
FPGS	FOLYLPOLYGLUTAMATE SYNTHASE	HingoraniCasas	DRUGGABLE GENOME
FPR1	FORMYL PEPTIDE RECEPTOR 1	HopkinsGroom,HingoraniCasas,RussLampel	DRUGGABLE GENOME
FPR2	FORMYL PEPTIDE RECEPTOR 2	HopkinsGroom,HingoraniCasas,RussLampel	DRUGGABLE GENOME
FPR3	FORMYL PEPTIDE RECEPTOR 3	HopkinsGroom,HingoraniCasas,RussLampel	DRUGGABLE GENOME
FREM1	FRAS1 RELATED EXTRACELLULAR MATRIX 1	HingoraniCasas	DRUGGABLE GENOME
FREM3	FRAS1 RELATED EXTRACELLULAR MATRIX 3	HingoraniCasas	DRUGGABLE GENOME
FRK	FYN RELATED SRC FAMILY TYROSINE KINASE	HopkinsGroom,HingoraniCasas,RussLampel	DRUGGABLE GENOME
FRRS1	FERRIC CHELATE REDUCTASE 1	RussLampel	DRUGGABLE GENOME
FRZB	FRIZZLED-RELATED PROTEIN	HingoraniCasas	DRUGGABLE GENOME
FSD1	FIBRONECTIN TYPE III AND SPRY DOMAIN CONTAINING 1	HopkinsGroom	DRUGGABLE GENOME
FSD1L	FIBRONECTIN TYPE III AND SPRY DOMAIN CONTAINING 1 LIKE	HopkinsGroom	DRUGGABLE GENOME
FSD2	FIBRONECTIN TYPE III AND SPRY DOMAIN CONTAINING 2	HopkinsGroom	DRUGGABLE GENOME
FSHB	FOLLICLE STIMULATING HORMONE BETA SUBUNIT	HingoraniCasas	DRUGGABLE GENOME
FSHR	FOLLICLE STIMULATING HORMONE RECEPTOR	HopkinsGroom,HingoraniCasas,RussLampel	DRUGGABLE GENOME
FST	FOLLISTATIN	HingoraniCasas	DRUGGABLE GENOME
FSTL1	FOLLISTATIN LIKE 1	HingoraniCasas	DRUGGABLE GENOME
FSTL3	FOLLISTATIN LIKE 3	HingoraniCasas	DRUGGABLE GENOME
FSTL4	FOLLISTATIN LIKE 4	HingoraniCasas	DRUGGABLE GENOME
FSTL5	FOLLISTATIN LIKE 5	HingoraniCasas	DRUGGABLE GENOME
FUCA1	ALPHA-L-FUCOSIDASE 1	HopkinsGroom,RussLampel,HingoraniCasas	DRUGGABLE GENOME
FUCA2	ALPHA-L-FUCOSIDASE 2	HopkinsGroom,HingoraniCasas,RussLampel	DRUGGABLE GENOME
FURIN	FURIN, PAIRED BASIC AMINO ACID CLEAVING ENZYME	HingoraniCasas	DRUGGABLE GENOME
FUS	FUS RNA BINDING PROTEIN	RussLampel,HopkinsGroom	DRUGGABLE GENOME
FUT1	FUCOSYLTRANSFERASE 1 (H BLOOD GROUP)	RussLampel,HopkinsGroom	DRUGGABLE GENOME
FUT2	FUCOSYLTRANSFERASE 2	HopkinsGroom,RussLampel	DRUGGABLE GENOME
FXYD2	FXYD DOMAIN CONTAINING ION TRANSPORT REGULATOR 2	HingoraniCasas	DRUGGABLE GENOME
FYN	FYN PROTO-ONCOGENE, SRC FAMILY TYROSINE KINASE	HingoraniCasas,RussLampel,HopkinsGroom	DRUGGABLE GENOME
FZD10	FRIZZLED CLASS RECEPTOR 10	HingoraniCasas	DRUGGABLE GENOME
FZD3	FRIZZLED CLASS RECEPTOR 3	HingoraniCasas	DRUGGABLE GENOME
FZD4	FRIZZLED CLASS RECEPTOR 4	HingoraniCasas	DRUGGABLE GENOME
FZD9	FRIZZLED CLASS RECEPTOR 9	HingoraniCasas	DRUGGABLE GENOME
G6PC1	GLUCOSE-6-PHOSPHATASE CATALYTIC SUBUNIT 1	HingoraniCasas	DRUGGABLE GENOME
G6PD	GLUCOSE-6-PHOSPHATE DEHYDROGENASE	HingoraniCasas	DRUGGABLE GENOME
GAA	GLUCOSIDASE ALPHA, ACID	HopkinsGroom,HingoraniCasas,RussLampel	DRUGGABLE GENOME
GABBR1	GAMMA-AMINOBUTYRIC ACID TYPE B RECEPTOR SUBUNIT 1	HingoraniCasas,RussLampel	DRUGGABLE GENOME
GABBR2	GAMMA-AMINOBUTYRIC ACID TYPE B RECEPTOR SUBUNIT 2	HopkinsGroom,HingoraniCasas,RussLampel	DRUGGABLE GENOME
GABRA1	GAMMA-AMINOBUTYRIC ACID TYPE A RECEPTOR ALPHA1 SUBUNIT	HopkinsGroom,HingoraniCasas,RussLampel	DRUGGABLE GENOME
GABRA2	GAMMA-AMINOBUTYRIC ACID TYPE A RECEPTOR ALPHA2 SUBUNIT	HingoraniCasas,RussLampel,HopkinsGroom	DRUGGABLE GENOME
GABRA3	GAMMA-AMINOBUTYRIC ACID TYPE A RECEPTOR ALPHA3 SUBUNIT	HopkinsGroom,RussLampel,HingoraniCasas	DRUGGABLE GENOME
GABRA4	GAMMA-AMINOBUTYRIC ACID TYPE A RECEPTOR ALPHA4 SUBUNIT	HingoraniCasas,HopkinsGroom,RussLampel	DRUGGABLE GENOME
GABRA5	GAMMA-AMINOBUTYRIC ACID TYPE A RECEPTOR ALPHA5 SUBUNIT	HingoraniCasas,HopkinsGroom,RussLampel	DRUGGABLE GENOME
GABRA6	GAMMA-AMINOBUTYRIC ACID TYPE A RECEPTOR ALPHA6 SUBUNIT	RussLampel,HopkinsGroom,HingoraniCasas	DRUGGABLE GENOME
GABRB1	GAMMA-AMINOBUTYRIC ACID TYPE A RECEPTOR BETA1 SUBUNIT	HingoraniCasas,HopkinsGroom,RussLampel	DRUGGABLE GENOME
GABRB2	GAMMA-AMINOBUTYRIC ACID TYPE A RECEPTOR BETA2 SUBUNIT	HingoraniCasas,HopkinsGroom,RussLampel	DRUGGABLE GENOME
GABRB3	GAMMA-AMINOBUTYRIC ACID TYPE A RECEPTOR BETA3 SUBUNIT	HopkinsGroom,RussLampel,HingoraniCasas	DRUGGABLE GENOME
GABRD	GAMMA-AMINOBUTYRIC ACID TYPE A RECEPTOR DELTA SUBUNIT	HingoraniCasas,RussLampel,HopkinsGroom	DRUGGABLE GENOME
GABRE	GAMMA-AMINOBUTYRIC ACID TYPE A RECEPTOR EPSILON SUBUNIT	RussLampel,HopkinsGroom,HingoraniCasas	DRUGGABLE GENOME
GABRG1	GAMMA-AMINOBUTYRIC ACID TYPE A RECEPTOR GAMMA1 SUBUNIT	HopkinsGroom,RussLampel,HingoraniCasas	DRUGGABLE GENOME
GABRG2	GAMMA-AMINOBUTYRIC ACID TYPE A RECEPTOR GAMMA2 SUBUNIT	RussLampel,HopkinsGroom,HingoraniCasas	DRUGGABLE GENOME
GABRG3	GAMMA-AMINOBUTYRIC ACID TYPE A RECEPTOR GAMMA3 SUBUNIT	HingoraniCasas,RussLampel,HopkinsGroom	DRUGGABLE GENOME
GABRP	GAMMA-AMINOBUTYRIC ACID TYPE A RECEPTOR PI SUBUNIT	RussLampel,HingoraniCasas,HopkinsGroom	DRUGGABLE GENOME
GABRQ	GAMMA-AMINOBUTYRIC ACID TYPE A RECEPTOR THETA SUBUNIT	HingoraniCasas,HopkinsGroom,RussLampel	DRUGGABLE GENOME
GABRR1	GAMMA-AMINOBUTYRIC ACID TYPE A RECEPTOR RHO1 SUBUNIT	RussLampel,HopkinsGroom,HingoraniCasas	DRUGGABLE GENOME
GABRR2	GAMMA-AMINOBUTYRIC ACID TYPE A RECEPTOR RHO2 SUBUNIT	HopkinsGroom,RussLampel,HingoraniCasas	DRUGGABLE GENOME
GABRR3	GAMMA-AMINOBUTYRIC ACID TYPE A RECEPTOR RHO3 SUBUNIT (GENE/PSEUDOGENE)	HopkinsGroom,HingoraniCasas	DRUGGABLE GENOME
GAD1	GLUTAMATE DECARBOXYLASE 1	RussLampel,HopkinsGroom	DRUGGABLE GENOME
GAD2	GLUTAMATE DECARBOXYLASE 2	HopkinsGroom,RussLampel	DRUGGABLE GENOME
GADL1	GLUTAMATE DECARBOXYLASE LIKE 1	HopkinsGroom,RussLampel	DRUGGABLE GENOME
GAK	CYCLIN G ASSOCIATED KINASE	RussLampel,HingoraniCasas	DRUGGABLE GENOME
GAL	GALANIN AND GMAP PREPROPEPTIDE	HingoraniCasas	DRUGGABLE GENOME
GALC	GALACTOSYLCERAMIDASE	HingoraniCasas	DRUGGABLE GENOME
GALE	UDP-GALACTOSE-4-EPIMERASE	HingoraniCasas	DRUGGABLE GENOME
GALK1	GALACTOKINASE 1	HingoraniCasas	DRUGGABLE GENOME
GALNS	GALACTOSAMINE (N-ACETYL)-6-SULFATASE	HopkinsGroom,RussLampel,HingoraniCasas	DRUGGABLE GENOME
GALNT1	POLYPEPTIDE N-ACETYLGALACTOSAMINYLTRANSFERASE 1	HingoraniCasas	DRUGGABLE GENOME
GALNT2	POLYPEPTIDE N-ACETYLGALACTOSAMINYLTRANSFERASE 2	HingoraniCasas	DRUGGABLE GENOME
GALP	GALANIN LIKE PEPTIDE	HingoraniCasas	DRUGGABLE GENOME
GALR1	GALANIN RECEPTOR 1	HingoraniCasas,HopkinsGroom,RussLampel	DRUGGABLE GENOME
GALR2	GALANIN RECEPTOR 2	HingoraniCasas,RussLampel,HopkinsGroom	DRUGGABLE GENOME
GALR3	GALANIN RECEPTOR 3	HopkinsGroom,HingoraniCasas,RussLampel	DRUGGABLE GENOME
GAN	GIGAXONIN	HingoraniCasas	DRUGGABLE GENOME
GANAB	GLUCOSIDASE II ALPHA SUBUNIT	HopkinsGroom,HingoraniCasas,RussLampel	DRUGGABLE GENOME
GANC	GLUCOSIDASE ALPHA, NEUTRAL C	HopkinsGroom,HingoraniCasas	DRUGGABLE GENOME
GAPDH	GLYCERALDEHYDE-3-PHOSPHATE DEHYDROGENASE	RussLampel,HingoraniCasas	DRUGGABLE GENOME
GAPDHS	GLYCERALDEHYDE-3-PHOSPHATE DEHYDROGENASE, SPERMATOGENIC	RussLampel	DRUGGABLE GENOME
GART	PHOSPHORIBOSYLGLYCINAMIDE FORMYLTRANSFERASE, PHOSPHORIBOSYLGLYCINAMIDE SYNTHETASE, PHOSPHORIBOSYLAMINOIMIDAZOLE SYNTHETASE	HingoraniCasas	DRUGGABLE GENOME
GAS6	GROWTH ARREST SPECIFIC 6	HingoraniCasas	DRUGGABLE GENOME
GAST	GASTRIN	HingoraniCasas	DRUGGABLE GENOME
GBA	GLUCOSYLCERAMIDASE BETA	RussLampel,HingoraniCasas	DRUGGABLE GENOME
GBA2	GLUCOSYLCERAMIDASE BETA 2	HingoraniCasas	DRUGGABLE GENOME
GBAP1	GLUCOSYLCERAMIDASE BETA PSEUDOGENE 1	RussLampel	DRUGGABLE GENOME
GBE1	1,4-ALPHA-GLUCAN BRANCHING ENZYME 1	RussLampel	DRUGGABLE GENOME
GC	GC, VITAMIN D BINDING PROTEIN	HingoraniCasas	DRUGGABLE GENOME
GCG	GLUCAGON	HingoraniCasas	DRUGGABLE GENOME
GCGR	GLUCAGON RECEPTOR	RussLampel,HopkinsGroom,HingoraniCasas	DRUGGABLE GENOME
GCK	GLUCOKINASE	HingoraniCasas	DRUGGABLE GENOME
GCLC	GLUTAMATE-CYSTEINE LIGASE CATALYTIC SUBUNIT	HingoraniCasas	DRUGGABLE GENOME
GDF1	GROWTH DIFFERENTIATION FACTOR 1	HingoraniCasas	DRUGGABLE GENOME
GDF10	GROWTH DIFFERENTIATION FACTOR 10	HingoraniCasas	DRUGGABLE GENOME
GDF11	GROWTH DIFFERENTIATION FACTOR 11	HingoraniCasas	DRUGGABLE GENOME
GDF15	GROWTH DIFFERENTIATION FACTOR 15	HingoraniCasas	DRUGGABLE GENOME
GDF2	GROWTH DIFFERENTIATION FACTOR 2	HingoraniCasas	DRUGGABLE GENOME
GDF3	GROWTH DIFFERENTIATION FACTOR 3	HingoraniCasas	DRUGGABLE GENOME
GDF5	GROWTH DIFFERENTIATION FACTOR 5	HingoraniCasas	DRUGGABLE GENOME
GDF6	GROWTH DIFFERENTIATION FACTOR 6	HingoraniCasas	DRUGGABLE GENOME
GDF7	GROWTH DIFFERENTIATION FACTOR 7	HingoraniCasas	DRUGGABLE GENOME
GDF9	GROWTH DIFFERENTIATION FACTOR 9	HingoraniCasas	DRUGGABLE GENOME
GDNF	GLIAL CELL DERIVED NEUROTROPHIC FACTOR	HingoraniCasas	DRUGGABLE GENOME
GFER	GROWTH FACTOR, AUGMENTER OF LIVER REGENERATION	HingoraniCasas	DRUGGABLE GENOME
GFM1	G ELONGATION FACTOR MITOCHONDRIAL 1	HingoraniCasas	DRUGGABLE GENOME
GFM2	G ELONGATION FACTOR MITOCHONDRIAL 2	HingoraniCasas	DRUGGABLE GENOME
GFOD2	GLUCOSE-FRUCTOSE OXIDOREDUCTASE DOMAIN CONTAINING 2	HingoraniCasas	DRUGGABLE GENOME
GFPT1	GLUTAMINE--FRUCTOSE-6-PHOSPHATE TRANSAMINASE 1	HingoraniCasas	DRUGGABLE GENOME
GFRA3	GDNF FAMILY RECEPTOR ALPHA 3	HingoraniCasas	DRUGGABLE GENOME
GFRA4	GDNF FAMILY RECEPTOR ALPHA 4	HingoraniCasas	DRUGGABLE GENOME
GGCX	GAMMA-GLUTAMYL CARBOXYLASE	HingoraniCasas,RussLampel	DRUGGABLE GENOME
GGH	GAMMA-GLUTAMYL HYDROLASE	HingoraniCasas	DRUGGABLE GENOME
GGPS1	GERANYLGERANYL DIPHOSPHATE SYNTHASE 1	HingoraniCasas	DRUGGABLE GENOME
GGT1	GAMMA-GLUTAMYLTRANSFERASE 1	HingoraniCasas	DRUGGABLE GENOME
GGT2P	GAMMA-GLUTAMYLTRANSFERASE 2, PSEUDOGENE	HingoraniCasas	DRUGGABLE GENOME
GGT5	GAMMA-GLUTAMYLTRANSFERASE 5	HingoraniCasas	DRUGGABLE GENOME
GGT6	GAMMA-GLUTAMYLTRANSFERASE 6	HingoraniCasas	DRUGGABLE GENOME
GGT7	GAMMA-GLUTAMYLTRANSFERASE 7	HingoraniCasas	DRUGGABLE GENOME
GGTLC1	GAMMA-GLUTAMYLTRANSFERASE LIGHT CHAIN 1	HingoraniCasas	DRUGGABLE GENOME
GGTLC2	GAMMA-GLUTAMYLTRANSFERASE LIGHT CHAIN 2	HingoraniCasas	DRUGGABLE GENOME
GGTLC3	GAMMA-GLUTAMYLTRANSFERASE LIGHT CHAIN 3	HingoraniCasas	DRUGGABLE GENOME
GH1	GROWTH HORMONE 1	HingoraniCasas	DRUGGABLE GENOME
GH2	GROWTH HORMONE 2	HingoraniCasas	DRUGGABLE GENOME
GHR	GROWTH HORMONE RECEPTOR	HingoraniCasas	DRUGGABLE GENOME
GHRH	GROWTH HORMONE RELEASING HORMONE	HingoraniCasas	DRUGGABLE GENOME
GHRHR	GROWTH HORMONE RELEASING HORMONE RECEPTOR	HopkinsGroom,RussLampel,HingoraniCasas	DRUGGABLE GENOME
GHRL	GHRELIN AND OBESTATIN PREPROPEPTIDE	HingoraniCasas	DRUGGABLE GENOME
GHSR	GROWTH HORMONE SECRETAGOGUE RECEPTOR	HopkinsGroom,HingoraniCasas,RussLampel	DRUGGABLE GENOME
GIP	GASTRIC INHIBITORY POLYPEPTIDE	HingoraniCasas	DRUGGABLE GENOME
GIPR	GASTRIC INHIBITORY POLYPEPTIDE RECEPTOR	HopkinsGroom,HingoraniCasas,RussLampel	DRUGGABLE GENOME
GJB1	GAP JUNCTION PROTEIN BETA 1	HingoraniCasas	DRUGGABLE GENOME
GKN1	GASTROKINE 1	HingoraniCasas	DRUGGABLE GENOME
GKN2	GASTROKINE 2	HingoraniCasas	DRUGGABLE GENOME
GLA	GALACTOSIDASE ALPHA	HingoraniCasas	DRUGGABLE GENOME
GLB1	GALACTOSIDASE BETA 1	HingoraniCasas	DRUGGABLE GENOME
GLI2	GLI FAMILY ZINC FINGER 2	HingoraniCasas	DRUGGABLE GENOME
GLIPR1L1	GLI PATHOGENESIS RELATED 1 LIKE 1	HingoraniCasas	DRUGGABLE GENOME
GLO1	GLYOXALASE I	HingoraniCasas	DRUGGABLE GENOME
GLP1R	GLUCAGON LIKE PEPTIDE 1 RECEPTOR	HopkinsGroom,HingoraniCasas,RussLampel	DRUGGABLE GENOME
GLP2R	GLUCAGON LIKE PEPTIDE 2 RECEPTOR	RussLampel,HopkinsGroom,HingoraniCasas	DRUGGABLE GENOME
GLRA1	GLYCINE RECEPTOR ALPHA 1	HopkinsGroom,HingoraniCasas,RussLampel	DRUGGABLE GENOME
GLRA2	GLYCINE RECEPTOR ALPHA 2	HingoraniCasas,RussLampel,HopkinsGroom	DRUGGABLE GENOME
GLRA3	GLYCINE RECEPTOR ALPHA 3	HingoraniCasas,HopkinsGroom,RussLampel	DRUGGABLE GENOME
GLRA4	GLYCINE RECEPTOR ALPHA 4	RussLampel,HopkinsGroom,HingoraniCasas	DRUGGABLE GENOME
GLRB	GLYCINE RECEPTOR BETA	HingoraniCasas,RussLampel,HopkinsGroom	DRUGGABLE GENOME
GLRX3	GLUTAREDOXIN 3	RussLampel,HopkinsGroom	DRUGGABLE GENOME
GLUL	GLUTAMATE-AMMONIA LIGASE	HingoraniCasas	DRUGGABLE GENOME
GMNN	GEMININ, DNA REPLICATION INHIBITOR	HingoraniCasas	DRUGGABLE GENOME
GMPR	GUANOSINE MONOPHOSPHATE REDUCTASE	HopkinsGroom,RussLampel	DRUGGABLE GENOME
GMPR2	GUANOSINE MONOPHOSPHATE REDUCTASE 2	HopkinsGroom,RussLampel	DRUGGABLE GENOME
GNAS	GNAS COMPLEX LOCUS	HingoraniCasas	DRUGGABLE GENOME
GNLY	GRANULYSIN	HingoraniCasas	DRUGGABLE GENOME
GNPTG	N-ACETYLGLUCOSAMINE-1-PHOSPHATE TRANSFERASE GAMMA SUBUNIT	HingoraniCasas	DRUGGABLE GENOME
GNRH1	GONADOTROPIN RELEASING HORMONE 1	HingoraniCasas	DRUGGABLE GENOME
GNRH2	GONADOTROPIN RELEASING HORMONE 2	HingoraniCasas	DRUGGABLE GENOME
GNRHR	GONADOTROPIN RELEASING HORMONE RECEPTOR	HopkinsGroom,RussLampel,HingoraniCasas	DRUGGABLE GENOME
GNRHR2	GONADOTROPIN RELEASING HORMONE RECEPTOR 2 (PSEUDOGENE)	RussLampel	DRUGGABLE GENOME
GNS	GLUCOSAMINE (N-ACETYL)-6-SULFATASE	HingoraniCasas,HopkinsGroom,RussLampel	DRUGGABLE GENOME
GP1BA	GLYCOPROTEIN IB PLATELET ALPHA SUBUNIT	HingoraniCasas	DRUGGABLE GENOME
GP1BB	GLYCOPROTEIN IB PLATELET BETA SUBUNIT	HingoraniCasas	DRUGGABLE GENOME
GP2	GLYCOPROTEIN 2	HingoraniCasas	DRUGGABLE GENOME
GP5	GLYCOPROTEIN V PLATELET	HingoraniCasas	DRUGGABLE GENOME
GP9	GLYCOPROTEIN IX PLATELET	HingoraniCasas	DRUGGABLE GENOME
GPA33	GLYCOPROTEIN A33	HingoraniCasas	DRUGGABLE GENOME
GPBAR1	G PROTEIN-COUPLED BILE ACID RECEPTOR 1	RussLampel,HingoraniCasas,HopkinsGroom	DRUGGABLE GENOME
GPC1	GLYPICAN 1	HingoraniCasas	DRUGGABLE GENOME
GPC2	GLYPICAN 2	HingoraniCasas	DRUGGABLE GENOME
GPC3	GLYPICAN 3	HingoraniCasas	DRUGGABLE GENOME
GPC4	GLYPICAN 4	HingoraniCasas	DRUGGABLE GENOME
GPC5	GLYPICAN 5	HingoraniCasas	DRUGGABLE GENOME
GPC6	GLYPICAN 6	HingoraniCasas	DRUGGABLE GENOME
GPD2	GLYCEROL-3-PHOSPHATE DEHYDROGENASE 2	HingoraniCasas	DRUGGABLE GENOME
GPER1	G PROTEIN-COUPLED ESTROGEN RECEPTOR 1	HopkinsGroom,RussLampel,HingoraniCasas	DRUGGABLE GENOME
GPHA2	GLYCOPROTEIN HORMONE ALPHA 2	HingoraniCasas	DRUGGABLE GENOME
GPI	GLUCOSE-6-PHOSPHATE ISOMERASE	HingoraniCasas	DRUGGABLE GENOME
GPIHBP1	GLYCOSYLPHOSPHATIDYLINOSITOL ANCHORED HIGH DENSITY LIPOPROTEIN BINDING PROTEIN 1	HingoraniCasas	DRUGGABLE GENOME
GPLD1	GLYCOSYLPHOSPHATIDYLINOSITOL SPECIFIC PHOSPHOLIPASE D1	RussLampel,HingoraniCasas	DRUGGABLE GENOME
GPM6A	GLYCOPROTEIN M6A	HingoraniCasas	DRUGGABLE GENOME
GPNMB	GLYCOPROTEIN NMB	HingoraniCasas	DRUGGABLE GENOME
GPR101	G PROTEIN-COUPLED RECEPTOR 101	HingoraniCasas,RussLampel,HopkinsGroom	DRUGGABLE GENOME
GPR119	G PROTEIN-COUPLED RECEPTOR 119	HopkinsGroom,HingoraniCasas,RussLampel	DRUGGABLE GENOME
GPR12	G PROTEIN-COUPLED RECEPTOR 12	HingoraniCasas,HopkinsGroom,RussLampel	DRUGGABLE GENOME
GPR132	G PROTEIN-COUPLED RECEPTOR 132	RussLampel,HopkinsGroom,HingoraniCasas	DRUGGABLE GENOME
GPR135	G PROTEIN-COUPLED RECEPTOR 135	HopkinsGroom,HingoraniCasas,RussLampel	DRUGGABLE GENOME
GPR139	G PROTEIN-COUPLED RECEPTOR 139	HopkinsGroom,HingoraniCasas	DRUGGABLE GENOME
GPR141	G PROTEIN-COUPLED RECEPTOR 141	HingoraniCasas,HopkinsGroom	DRUGGABLE GENOME
GPR142	G PROTEIN-COUPLED RECEPTOR 142	HingoraniCasas,HopkinsGroom,RussLampel	DRUGGABLE GENOME
GPR146	G PROTEIN-COUPLED RECEPTOR 146	HingoraniCasas,HopkinsGroom,RussLampel	DRUGGABLE GENOME
GPR148	G PROTEIN-COUPLED RECEPTOR 148	RussLampel,HopkinsGroom,HingoraniCasas	DRUGGABLE GENOME
GPR149	G PROTEIN-COUPLED RECEPTOR 149	HopkinsGroom,HingoraniCasas	DRUGGABLE GENOME
GPR15	G PROTEIN-COUPLED RECEPTOR 15	RussLampel,HingoraniCasas,HopkinsGroom	DRUGGABLE GENOME
GPR150	G PROTEIN-COUPLED RECEPTOR 150	HopkinsGroom,HingoraniCasas,RussLampel	DRUGGABLE GENOME
GPR151	G PROTEIN-COUPLED RECEPTOR 151	HingoraniCasas,RussLampel,HopkinsGroom	DRUGGABLE GENOME
GPR152	G PROTEIN-COUPLED RECEPTOR 152	RussLampel,HingoraniCasas,HopkinsGroom	DRUGGABLE GENOME
GPR153	G PROTEIN-COUPLED RECEPTOR 153	HingoraniCasas,HopkinsGroom,RussLampel	DRUGGABLE GENOME
GPR156	G PROTEIN-COUPLED RECEPTOR 156	RussLampel	DRUGGABLE GENOME
GPR157	G PROTEIN-COUPLED RECEPTOR 157	HopkinsGroom	DRUGGABLE GENOME
GPR158	G PROTEIN-COUPLED RECEPTOR 158	RussLampel	DRUGGABLE GENOME
GPR160	G PROTEIN-COUPLED RECEPTOR 160	HingoraniCasas	DRUGGABLE GENOME
GPR161	G PROTEIN-COUPLED RECEPTOR 161	HingoraniCasas,RussLampel,HopkinsGroom	DRUGGABLE GENOME
GPR162	G PROTEIN-COUPLED RECEPTOR 162	HopkinsGroom,HingoraniCasas	DRUGGABLE GENOME
GPR17	G PROTEIN-COUPLED RECEPTOR 17	HingoraniCasas,RussLampel,HopkinsGroom	DRUGGABLE GENOME
GPR171	G PROTEIN-COUPLED RECEPTOR 171	HopkinsGroom,HingoraniCasas,RussLampel	DRUGGABLE GENOME
GPR173	G PROTEIN-COUPLED RECEPTOR 173	RussLampel,HingoraniCasas,HopkinsGroom	DRUGGABLE GENOME
GPR174	G PROTEIN-COUPLED RECEPTOR 174	HingoraniCasas,RussLampel,HopkinsGroom	DRUGGABLE GENOME
GPR176	G PROTEIN-COUPLED RECEPTOR 176	HopkinsGroom,HingoraniCasas,RussLampel	DRUGGABLE GENOME
GPR18	G PROTEIN-COUPLED RECEPTOR 18	HopkinsGroom,RussLampel,HingoraniCasas	DRUGGABLE GENOME
GPR182	G PROTEIN-COUPLED RECEPTOR 182	RussLampel,HopkinsGroom,HingoraniCasas	DRUGGABLE GENOME
GPR183	G PROTEIN-COUPLED RECEPTOR 183	RussLampel,HopkinsGroom,HingoraniCasas	DRUGGABLE GENOME
GPR19	G PROTEIN-COUPLED RECEPTOR 19	HingoraniCasas,HopkinsGroom,RussLampel	DRUGGABLE GENOME
GPR20	G PROTEIN-COUPLED RECEPTOR 20	HingoraniCasas,HopkinsGroom	DRUGGABLE GENOME
GPR21	G PROTEIN-COUPLED RECEPTOR 21	RussLampel,HingoraniCasas,HopkinsGroom	DRUGGABLE GENOME
GPR22	G PROTEIN-COUPLED RECEPTOR 22	HopkinsGroom,RussLampel,HingoraniCasas	DRUGGABLE GENOME
GPR25	G PROTEIN-COUPLED RECEPTOR 25	HingoraniCasas,HopkinsGroom,RussLampel	DRUGGABLE GENOME
GPR26	G PROTEIN-COUPLED RECEPTOR 26	RussLampel,HopkinsGroom,HingoraniCasas	DRUGGABLE GENOME
GPR27	G PROTEIN-COUPLED RECEPTOR 27	HopkinsGroom,RussLampel,HingoraniCasas	DRUGGABLE GENOME
GPR3	G PROTEIN-COUPLED RECEPTOR 3	HopkinsGroom,RussLampel,HingoraniCasas	DRUGGABLE GENOME
GPR31	G PROTEIN-COUPLED RECEPTOR 31	RussLampel,HopkinsGroom,HingoraniCasas	DRUGGABLE GENOME
GPR32	G PROTEIN-COUPLED RECEPTOR 32	HingoraniCasas,HopkinsGroom,RussLampel	DRUGGABLE GENOME
GPR33	G PROTEIN-COUPLED RECEPTOR 33 (GENE/PSEUDOGENE)	HopkinsGroom,HingoraniCasas	DRUGGABLE GENOME
GPR34	G PROTEIN-COUPLED RECEPTOR 34	RussLampel,HopkinsGroom,HingoraniCasas	DRUGGABLE GENOME
GPR35	G PROTEIN-COUPLED RECEPTOR 35	HopkinsGroom,RussLampel,HingoraniCasas	DRUGGABLE GENOME
GPR37	G PROTEIN-COUPLED RECEPTOR 37	HopkinsGroom,HingoraniCasas,RussLampel	DRUGGABLE GENOME
GPR37L1	G PROTEIN-COUPLED RECEPTOR 37 LIKE 1	HopkinsGroom,RussLampel,HingoraniCasas	DRUGGABLE GENOME
GPR39	G PROTEIN-COUPLED RECEPTOR 39	HopkinsGroom,RussLampel,HingoraniCasas	DRUGGABLE GENOME
GPR4	G PROTEIN-COUPLED RECEPTOR 4	RussLampel,HopkinsGroom,HingoraniCasas	DRUGGABLE GENOME
[truncated: 3,778 more rows]

## Sheet: Table S3
Supplementary Table 3. Results of Mendelian randomization analysis using in discovery stage
outcome	exposure	type	method	nsnp	IVW_pval	Heterogeneity_pval	Pleiotropy_pval	or	or_lci95	or_uci95
AMD	CTSB	1(Metallo-)proteases	Inverse variance weighted	86	0.932114	0.0336978	0.980635	1.00289	0.938374	1.07185
AMD	HGF	1(Metallo-)proteases	Inverse variance weighted	30	0.272877	0.129552	0.766654	1.0979	0.929081	1.2974
AMD	MMP1	1(Metallo-)proteases	Inverse variance weighted	115	0.873833	0.101473	0.823089	0.99605	0.948555	1.04592
AMD	MMP10	1(Metallo-)proteases	Inverse variance weighted	71	0.687063	0.120918	0.803348	1.01518	0.943427	1.09239
AMD	MMP12	1(Metallo-)proteases	Inverse variance weighted	82	0.245256	0.00168858	0.0996282	1.03752	0.975022	1.10402
AMD	MMP13	1(Metallo-)proteases	Inverse variance weighted	22	0.233308	1.57203e-148	0.283795	2.12764	0.614727	7.36403
AMD	MMP14	1(Metallo-)proteases	Inverse variance weighted	18	0.137998	8.97849e-162	0.932378	2.91445	0.709082	11.9789
AMD	MMP2	1(Metallo-)proteases	Inverse variance weighted	35	0.514387	0.522571	0.830565	1.04549	0.914632	1.19506
AMD	MMP3	1(Metallo-)proteases	Inverse variance weighted	39	0.974501	1.04151e-05	0.0216605	0.997214	0.840409	1.18328
AMD	MMP9	1(Metallo-)proteases	Inverse variance weighted	62	0.390225	0.00146395	0.881738	1.0476	0.942159	1.16485
AMD	PAPPA	1(Metallo-)proteases	Inverse variance weighted	65	0.0393966	0.104564	0.630049	1.10069	1.00467	1.20589
AMD	PLAT	1(Metallo-)proteases	Inverse variance weighted	30	0.231016	0.16565	0.0353931	0.909766	0.779331	1.06203
AMD	PLAU	1(Metallo-)proteases	Inverse variance weighted	70	0.305413	7.58318e-134	0.602888	1.14682	0.882502	1.49031
AMD	CCL1	2Cytokine-Chemokine	Inverse variance weighted	48	0.000176266	0.157016	0.0702072	1.94799	1.37487	2.76001
AMD	CCL13	2Cytokine-Chemokine	Inverse variance weighted	27	0.378051	7.23668e-156	0.348662	1.55256	0.583783	4.12901
AMD	CCL16	2Cytokine-Chemokine	Inverse variance weighted	77	0.901461	0.0142309	0.398881	0.996643	0.94498	1.05113
AMD	CCL2	2Cytokine-Chemokine	Inverse variance weighted	21	0.470676	0.184643	0.539269	0.929284	0.76139	1.1342
AMD	CCL20	2Cytokine-Chemokine	Inverse variance weighted	17	0.285312	0.565081	0.97223	0.896667	0.73407	1.09528
AMD	CCL24	2Cytokine-Chemokine	Inverse variance weighted	18	0.00016949	0.318393	0.414436	4.26684	1.72454	10.557
AMD	CCL26	2Cytokine-Chemokine	Inverse variance weighted	25	0.0228218	9.0438e-161	0.00736793	3.22015	1.1765	8.81373
AMD	CCL3	2Cytokine-Chemokine	Inverse variance weighted	25	0.348041	0.0668734	0.595196	1.05917	0.939335	1.19429
AMD	CCL3L1	2Cytokine-Chemokine	Inverse variance weighted	50	0.000413371	0.151007	0.557611	1.86106	1.30441	2.65525
AMD	CCL4L1	2Cytokine-Chemokine	Inverse variance weighted	29	0.658429	0.216423	0.653048	1.03449	0.89009	1.20232
AMD	CCL5	2Cytokine-Chemokine	Inverse variance weighted	46	0.164521	0.238404	0.62706	1.08477	0.967184	1.21666
AMD	CCL7	2Cytokine-Chemokine	Inverse variance weighted	70	0.412606	5.95792e-141	0.0372538	1.08778	0.889465	1.3303
AMD	CCL8	2Cytokine-Chemokine	Inverse variance weighted	97	0.202812	0.166396	0.513271	0.969612	0.924639	1.01677
AMD	CSF1	2Cytokine-Chemokine	Inverse variance weighted	20	0.0323062	0.000893181	0.736289	0.749401	0.575439	0.975955
AMD	CSF2	2Cytokine-Chemokine	Inverse variance weighted	22	0.661816	0.300372	0.271274	0.953939	0.772242	1.17839
AMD	CXCL1	2Cytokine-Chemokine	Inverse variance weighted	91	0.503554	2.62834e-128	0.0413606	1.05288	0.905329	1.22448
AMD	CXCL10	2Cytokine-Chemokine	Inverse variance weighted	25	0.486167	0.0201724	0.942688	0.949853	0.821812	1.09784
AMD	CXCL12	2Cytokine-Chemokine	Inverse variance weighted	54	0.39799	0.0195398	0.380415	1.05893	0.927257	1.20931
AMD	CXCL16	2Cytokine-Chemokine	Inverse variance weighted	65	0.954555	0.388913	0.799641	0.997765	0.923853	1.07759
AMD	CXCL8	2Cytokine-Chemokine	Inverse variance weighted	33	0.117094	0.091166	0.542017	0.861358	0.714687	1.03813
AMD	IL10	2Cytokine-Chemokine	Inverse variance weighted	23	0.156155	0.00737221	0.04826	0.81864	0.620838	1.07946
AMD	IL13	2Cytokine-Chemokine	Inverse variance weighted	33	0.0776169	6.68e-181	0.2174	2.02485	0.924886	4.43298
AMD	IL15	2Cytokine-Chemokine	Inverse variance weighted	32	0.685195	0.771801	0.443797	0.968305	0.828673	1.13147
AMD	IL18	2Cytokine-Chemokine	Inverse variance weighted	19	0.484167	0.305793	0.18654	1.07915	0.871774	1.33585
AMD	IL1A	2Cytokine-Chemokine	Inverse variance weighted	27	0.808372	0.0115416	0.446913	1.03198	0.800167	1.33096
AMD	IL1B	2Cytokine-Chemokine	Inverse variance weighted	33	0.0943387	0.706664	0.850244	0.929277	0.852755	1.01267
AMD	IL2	2Cytokine-Chemokine	Inverse variance weighted	22	0.904849	0.00958295	0.340327	0.98538	0.773976	1.25453
AMD	IL32	2Cytokine-Chemokine	Inverse variance weighted	18	0.00117212	7.91e-96	0.0202078	5.47414	1.96087	15.2821
AMD	IL6	2Cytokine-Chemokine	Inverse variance weighted	18	0.823064	0.00295571	0.582565	0.961028	0.678281	1.36164
AMD	IL7	2Cytokine-Chemokine	Inverse variance weighted	22	0.119884	1.07e-145	0.900153	2.71801	0.770887	9.58321
AMD	SPP1	2Cytokine-Chemokine	Inverse variance weighted	38	0.907892	0.000453229	0.416257	0.993862	0.89542	1.10313
AMD	TNF	2Cytokine-Chemokine	Inverse variance weighted	24	0.119152	0.000131722	0.43213	0.767636	0.55044	1.07053
AMD	AREG	3Growth factor	Inverse variance weighted	22	0.90365	0.242199	0.160672	1.01409	0.80857	1.27184
AMD	BMP2	3Growth factor	Inverse variance weighted	22	0.0588618	1.16904e-134	0.370706	2.75352	0.962765	7.87509
AMD	BMP6	3Growth factor	Inverse variance weighted	41	0.700972	0.139889	0.617773	0.980246	0.885338	1.08533
AMD	EREG	3Growth factor	Inverse variance weighted	21	0.675238	0.049303	0.0443761	1.05673	0.816325	1.36792
AMD	FGF1	3Growth factor	Inverse variance weighted	23	0.00673862	8.54992e-115	0.297097	4.19704	1.48702	11.846
AMD	FGF2	3Growth factor	Inverse variance weighted	76	0.257379	0.630207	0.938334	1.03724	0.97364	1.105
AMD	FGF7	3Growth factor	Inverse variance weighted	25	0.861829	0.387251	0.370977	1.01536	0.855242	1.20545
AMD	GDF15	3Growth factor	Inverse variance weighted	65	0.0722916	0.0853317	0.417207	1.07824	0.993203	1.17055
AMD	IGF1	3Growth factor	Inverse variance weighted	62	0.030528	3.40222e-156	0.319294	1.50579	1.03919	2.18188
AMD	KITLG	3Growth factor	Inverse variance weighted	46	0.0142539	2.59119e-12	0.453735	1.25879	1.04717	1.51317
AMD	NRG1	3Growth factor	Inverse variance weighted	28	0.24786	1.05604e-09	0.692962	0.857686	0.661065	1.11279
AMD	PGF	3Growth factor	Inverse variance weighted	22	0.0683933	1.31472e-134	0.629846	2.79563	0.925317	8.44635
AMD	VEGFA	3Growth factor	Inverse variance weighted	31	0.28146	0.409948	0.512287	1.05665	0.95583	1.16811
AMD	VEGFC	3Growth factor	Inverse variance weighted	23	0.0527741	0.599053	0.499167	1.14851	0.99834	1.32128
AMD	ANGPT1	4Intercellular signal molecule	Inverse variance weighted	36	0.425229	0.189911	0.522978	1.0678	0.908786	1.25463
AMD	ANGPTL4	4Intercellular signal molecule	Inverse variance weighted	23	0.285396	0.00488105	0.0636979	0.955519	0.878989	1.03871
AMD	DKK1	4Intercellular signal molecule	Inverse variance weighted	70	0.111324	0.0251425	0.38563	0.934557	0.85985	1.01575
AMD	EDN1	4Intercellular signal molecule	Inverse variance weighted	21	0.375918	2.79941e-172	0.271794	1.87301	0.466929	7.51328
AMD	ESM1	4Intercellular signal molecule	Inverse variance weighted	53	0.0286676	0.35589	0.376184	1.14301	1.01403	1.2884
AMD	GMFG	4Intercellular signal molecule	Inverse variance weighted	17	0.0230034	0.927397	0.778149	0.807508	0.671572	0.970958
AMD	ANG	5Miscellaneous	Inverse variance weighted	70	0.145699	0.0119321	0.207172	1.06481	0.978434	1.15881
AMD	CD55	5Miscellaneous	Inverse variance weighted	64	0.200325	0.329886	0.601434	1.05196	0.973487	1.13675
AMD	GEM	5Miscellaneous	Inverse variance weighted	95	0.15468	0.206971	0.941422	1.03893	0.985699	1.09503
AMD	ICAM1	5Miscellaneous	Inverse variance weighted	76	0.912844	0.00420523	0.455578	1.00258	0.957377	1.04992
AMD	ICAM3	5Miscellaneous	Inverse variance weighted	36	0.00977981	2.51103e-175	0.0218581	2.18494	1.2076	3.95328
AMD	IGFBP7	5Miscellaneous	Inverse variance weighted	69	0.0155296	0.000160411	0.920134	0.899917	0.826241	0.980162
AMD	LCP1	5Miscellaneous	Inverse variance weighted	36	0.812212	0.00311649	0.244567	1.01689	0.88565	1.16758
AMD	NAP1L4	5Miscellaneous	Inverse variance weighted	22	0.280403	0.175419	0.881999	0.909525	0.765651	1.08044
AMD	PECAM1	5Miscellaneous	Inverse variance weighted	37	0.00042147	0.780975	0.0981927	2.4009	1.45019	3.97485
AMD	C3_C3	6Protease inhibitors	Inverse variance weighted	26	0.52837	1.84e-14	0.516338	0.889601	0.618386	1.27977
AMD	C3_C3a	6Protease inhibitors	Inverse variance weighted	20	0.355618	0.616775	0.140028	1.09947	0.899085	1.34452
AMD	C3_C3b	6Protease inhibitors	Inverse variance weighted	17	3.6e-05	0.598667	0.183946	6.65972	2.70901	16.372
AMD	C3_C3d	6Protease inhibitors	Inverse variance weighted	19	0.0075911	3.42e-127	0.0526273	5.48139	1.57192	19.114
AMD	C3_iC3b	6Protease inhibitors	Inverse variance weighted	27	0.656091	0.672216	0.601278	1.03969	0.876013	1.23394
AMD	CST4	6Protease inhibitors	Inverse variance weighted	73	0.510587	0.314539	0.635375	0.979158	0.919609	1.04256
AMD	IGFBP1	6Protease inhibitors	Inverse variance weighted	28	0.0734	0.464407	0.843091	1.12941	0.988534	1.29036
AMD	IGFBP2	6Protease inhibitors	Inverse variance weighted	32	0.0200641	0.51423	0.733099	1.20343	1.02951	1.40674
AMD	IGFBP3	6Protease inhibitors	Inverse variance weighted	81	0.301749	0.484525	0.240955	1.0318	0.972282	1.09496
AMD	IGFBP4	6Protease inhibitors	Inverse variance weighted	18	0.545392	0.102979	0.0594685	0.927445	0.726536	1.18391
AMD	IGFBP5	6Protease inhibitors	Inverse variance weighted	24	0.823773	0.541234	0.188137	1.02061	0.852844	1.22139
AMD	IGFBP6	6Protease inhibitors	Inverse variance weighted	24	0.64333	0.245289	0.410385	0.958858	0.802647	1.14547
AMD	SERPINB4	6Protease inhibitors	Inverse variance weighted	35	0.658463	0.483015	0.0968272	0.965376	0.825733	1.12863
AMD	SERPINE1	6Protease inhibitors	Inverse variance weighted	28	0.556657	0.00163234	0.75159	1.07269	0.848913	1.35545
AMD	SERPINE2	6Protease inhibitors	Inverse variance weighted	77	0.0173558	0.128016	0.919997	1.07525	1.01286	1.14149
AMD	TIMP2	6Protease inhibitors	Inverse variance weighted	32	0.447918	0.372478	0.565433	0.958999	0.860716	1.06851
AMD	ITPKA	7Protein modifying enzymes	Inverse variance weighted	28	0.0483374	5.57497e-151	0.369616	2.30992	1.00612	5.30327
AMD	MIF	7Protein modifying enzymes	Inverse variance weighted	18	0.848693	0.219017	0.623674	0.980439	0.800357	1.20104
AMD	CTNNB1	8Transcription factors and regulators	Inverse variance weighted	54	0.00015218	0.234531	0.108218	1.90615	1.36514	2.66156
AMD	ETS2	8Transcription factors and regulators	Inverse variance weighted	44	0.902534	5.3663e-165	0.214838	1.02756	0.665057	1.58764
AMD	HMGB1	8Transcription factors and regulators	Inverse variance weighted	23	0.633642	4.42441e-29	0.363777	0.885107	0.535824	1.46207
AMD	JUN	8Transcription factors and regulators	Inverse variance weighted	29	0.00416985	3.35079e-152	0.0244829	2.42396	1.32271	4.44206
AMD	ACVR1B	9Transmembrane signal receptors	Inverse variance weighted	22	0.0191345	3.93439e-136	0.0870786	3.89576	1.24888	12.1525
AMD	AXL	9Transmembrane signal receptors	Inverse variance weighted	80	0.304605	0.402401	0.0383129	1.03495	0.96925	1.1051
AMD	CD9	9Transmembrane signal receptors	Inverse variance weighted	44	3.88e-05	0.758001	0.126084	2.50729	1.61824	3.88479
AMD	CSF2RB	9Transmembrane signal receptors	Inverse variance weighted	30	0.00443694	6.12297e-147	0.0774612	2.6154	1.3487	5.07179
AMD	EGF	9Transmembrane signal receptors	Inverse variance weighted	31	0.909667	0.818248	0.877258	0.991294	0.852319	1.15293
AMD	EGFR	9Transmembrane signal receptors	Inverse variance weighted	24	0.00898636	3.36347e-119	0.826728	2.60568	1.27025	5.34505
AMD	FAS	9Transmembrane signal receptors	Inverse variance weighted	45	0.113636	2.37607e-07	0.559931	0.88116	0.753327	1.03068
AMD	IL6ST	9Transmembrane signal receptors	Inverse variance weighted	67	0.00906947	0.025713	0.570956	0.882759	0.803827	0.969441
AMD	ITGA2	9Transmembrane signal receptors	Inverse variance weighted	19	0.269615	0.234327	0.0378728	0.87467	0.689591	1.10942
AMD	PLAUR	9Transmembrane signal receptors	Inverse variance weighted	59	0.381407	2.79698e-139	0.146706	1.16849	0.824518	1.65595
AMD	SELPLG	9Transmembrane signal receptors	Inverse variance weighted	81	0.0507102	0.114521	0.355253	1.07966	0.999762	1.16595
AMD	TNFRSF11B	9Transmembrane signal receptors	Inverse variance weighted	54	0.685892	0.00172627	0.961426	1.02341	0.914836	1.14487
AMD	TNFRSF1A	9Transmembrane signal receptors	Inverse variance weighted	41	0.105141	0.00541858	0.174396	0.878411	0.750925	1.02754
AMD	TNFRSF1B	9Transmembrane signal receptors	Inverse variance weighted	40	0.425291	1.25616e-134	0.17791	1.26821	0.707146	2.27443

## Sheet: Table S4
Supplementary Table 4. Results of Mendelian randomization analysis in validation stage
outcome	exposure	type	method	nsnp	IVW_pval	Heterogeneity_pval	Pleiotropy_pval	or	or_lci95	or_uci95
Eye problems/disorders: Macular degeneration || id:ukb-b-17194	CTSB	1(Metallo-)proteases	Inverse variance weighted	22	0.457079	0.757914	0.249215	0.998899	0.996005	1.0018
Eye problems/disorders: Macular degeneration || id:ukb-b-17194	HGF	1(Metallo-)proteases	Inverse variance weighted	19	0.0892686	0.356389	0.466476	0.995076	0.989427	1.00076
Eye problems/disorders: Macular degeneration || id:ukb-b-17194	MMP1	1(Metallo-)proteases	Inverse variance weighted	59	0.964398	0.157511	0.121814	0.999954	0.997956	1.00196
Eye problems/disorders: Macular degeneration || id:ukb-b-17194	MMP10	1(Metallo-)proteases	Inverse variance weighted	23	0.484662	0.498048	0.149113	0.999107	0.996605	1.00161
Eye problems/disorders: Macular degeneration || id:ukb-b-17194	MMP12	1(Metallo-)proteases	Inverse variance weighted	27	0.765316	0.150817	0.287468	1.00039	0.997839	1.00295
Eye problems/disorders: Macular degeneration || id:ukb-b-17194	MMP13	1(Metallo-)proteases	Inverse variance weighted	14	0.15274	1.23778e-13	0.739466	1.01466	0.994619	1.03511
Eye problems/disorders: Macular degeneration || id:ukb-b-17194	MMP14	1(Metallo-)proteases	Inverse variance weighted	9	0.0751658	6.39324e-12	0.706481	1.01996	0.997997	1.04241
Eye problems/disorders: Macular degeneration || id:ukb-b-17194	MMP2	1(Metallo-)proteases	Inverse variance weighted	17	0.915159	0.0507933	0.341423	1.0004	0.993092	1.00776
Eye problems/disorders: Macular degeneration || id:ukb-b-17194	MMP3	1(Metallo-)proteases	Inverse variance weighted	16	0.617055	0.960773	0.640631	0.998836	0.994288	1.00341
Eye problems/disorders: Macular degeneration || id:ukb-b-17194	MMP9	1(Metallo-)proteases	Inverse variance weighted	38	0.764826	0.399641	0.0117908	1.00063	0.996527	1.00474
Eye problems/disorders: Macular degeneration || id:ukb-b-17194	PAPPA	1(Metallo-)proteases	Inverse variance weighted	43	0.513931	0.543158	0.883859	0.999088	0.996355	1.00183
Eye problems/disorders: Macular degeneration || id:ukb-b-17194	PLAT	1(Metallo-)proteases	Inverse variance weighted	14	0.103208	0.832964	0.723957	1.0052	0.998948	1.0115
Eye problems/disorders: Macular degeneration || id:ukb-b-17194	PLAU	1(Metallo-)proteases	Inverse variance weighted	29	0.0474973	2.11997e-10	0.3106	1.00736	1.00008	1.0147
Eye problems/disorders: Macular degeneration || id:ukb-b-17194	CCL1	2Cytokine-Chemokine	Inverse variance weighted	20	3.44e-06	0.610711	0.375438	1.01245	1.00718	1.01775
Eye problems/disorders: Macular degeneration || id:ukb-b-17194	CCL13	2Cytokine-Chemokine	Inverse variance weighted	9	0.448869	1.60633e-17	0.805567	1.01209	0.981091	1.04407
Eye problems/disorders: Macular degeneration || id:ukb-b-17194	CCL16	2Cytokine-Chemokine	Inverse variance weighted	35	0.102813	0.6229	0.4031	1.00215	0.999568	1.00473
Eye problems/disorders: Macular degeneration || id:ukb-b-17194	CCL2	2Cytokine-Chemokine	Inverse variance weighted	11	0.867547	0.908019	0.883994	1.00063	0.993253	1.00806
Eye problems/disorders: Macular degeneration || id:ukb-b-17194	CCL20	2Cytokine-Chemokine	Inverse variance weighted	4	0.96682	0.434174	0.543535	1.00025	0.988542	1.0121
Eye problems/disorders: Macular degeneration || id:ukb-b-17194	CCL24	2Cytokine-Chemokine	Inverse variance weighted	5	0.00480239	4.43143e-07	0.0356618	1.02609	1.00789	1.04462
Eye problems/disorders: Macular degeneration || id:ukb-b-17194	CCL26	2Cytokine-Chemokine	Inverse variance weighted	14	0.0168936	1.42057e-12	0.0013572	1.01805	1.00322	1.0331
Eye problems/disorders: Macular degeneration || id:ukb-b-17194	CCL3	2Cytokine-Chemokine	Inverse variance weighted	15	0.833129	0.0969914	0.505932	0.999569	0.995569	1.00359
Eye problems/disorders: Macular degeneration || id:ukb-b-17194	CCL3L1	2Cytokine-Chemokine	Inverse variance weighted	23	3.1e-05	0.797449	0.322778	1.01229	1.00649	1.01812
Eye problems/disorders: Macular degeneration || id:ukb-b-17194	CCL4L1	2Cytokine-Chemokine	Inverse variance weighted	10	0.872399	0.830766	0.534226	1.00048	0.994674	1.00631
Eye problems/disorders: Macular degeneration || id:ukb-b-17194	CCL5	2Cytokine-Chemokine	Inverse variance weighted	20	0.817356	0.268875	0.773018	1.00047	0.996452	1.00451
Eye problems/disorders: Macular degeneration || id:ukb-b-17194	CCL7	2Cytokine-Chemokine	Inverse variance weighted	23	0.354872	3.20434e-13	0.197071	1.00436	0.995142	1.01367
Eye problems/disorders: Macular degeneration || id:ukb-b-17194	CCL8	2Cytokine-Chemokine	Inverse variance weighted	27	0.159023	0.487717	0.887282	0.99804	0.995319	1.00077
Eye problems/disorders: Macular degeneration || id:ukb-b-17194	CSF1	2Cytokine-Chemokine	Inverse variance weighted	8	0.599411	0.706209	0.694652	0.998083	0.99096	1.00526
Eye problems/disorders: Macular degeneration || id:ukb-b-17194	CSF2	2Cytokine-Chemokine	Inverse variance weighted	8	0.0240099	0.937874	0.881916	1.01209	1.00158	1.0227
Eye problems/disorders: Macular degeneration || id:ukb-b-17194	CXCL1	2Cytokine-Chemokine	Inverse variance weighted	32	0.183902	2.64244e-16	0.705709	1.00313	0.998519	1.00775
Eye problems/disorders: Macular degeneration || id:ukb-b-17194	CXCL10	2Cytokine-Chemokine	Inverse variance weighted	14	0.484145	0.126079	0.515356	0.9975	0.990531	1.00452
Eye problems/disorders: Macular degeneration || id:ukb-b-17194	CXCL12	2Cytokine-Chemokine	Inverse variance weighted	34	0.815294	0.174765	0.802481	1.0005	0.996312	1.00471
Eye problems/disorders: Macular degeneration || id:ukb-b-17194	CXCL16	2Cytokine-Chemokine	Inverse variance weighted	34	0.885214	0.0670489	0.405661	1.00025	0.996843	1.00367
Eye problems/disorders: Macular degeneration || id:ukb-b-17194	CXCL8	2Cytokine-Chemokine	Inverse variance weighted	14	0.319699	0.726783	0.949909	1.0035	0.996613	1.01044
Eye problems/disorders: Macular degeneration || id:ukb-b-17194	IL10	2Cytokine-Chemokine	Inverse variance weighted	10	0.0290458	0.660976	0.236866	0.989739	0.980615	0.998948
Eye problems/disorders: Macular degeneration || id:ukb-b-17194	IL13	2Cytokine-Chemokine	Inverse variance weighted	8	0.0292137	1.68348e-11	0.0116926	1.02291	1.00229	1.04395
Eye problems/disorders: Macular degeneration || id:ukb-b-17194	IL15	2Cytokine-Chemokine	Inverse variance weighted	14	0.505149	0.938135	0.95468	1.0023	0.995552	1.00909
Eye problems/disorders: Macular degeneration || id:ukb-b-17194	IL18	2Cytokine-Chemokine	Inverse variance weighted	6	0.589247	0.560169	0.559987	0.996855	0.985523	1.00832
Eye problems/disorders: Macular degeneration || id:ukb-b-17194	IL1A	2Cytokine-Chemokine	Inverse variance weighted	11	0.760113	0.0048596	0.818773	1.002	0.989246	1.01491
Eye problems/disorders: Macular degeneration || id:ukb-b-17194	IL1B	2Cytokine-Chemokine	Inverse variance weighted	10	0.81155	0.781581	0.938302	0.999574	0.996076	1.00308
Eye problems/disorders: Macular degeneration || id:ukb-b-17194	IL2	2Cytokine-Chemokine	Inverse variance weighted	14	0.0718488	0.258888	0.354067	0.993405	0.986274	1.00059
Eye problems/disorders: Macular degeneration || id:ukb-b-17194	IL32	2Cytokine-Chemokine	Inverse variance weighted	12	0.000720935	2.8001e-06	0.000679123	1.02287	1.00955	1.03636
Eye problems/disorders: Macular degeneration || id:ukb-b-17194	IL6	2Cytokine-Chemokine	Inverse variance weighted	7	0.912734	0.791061	0.295165	0.999348	0.987765	1.01107
Eye problems/disorders: Macular degeneration || id:ukb-b-17194	IL7	2Cytokine-Chemokine	Inverse variance weighted	13	0.120397	7.5199e-14	0.243521	1.01669	0.995674	1.03814
Eye problems/disorders: Macular degeneration || id:ukb-b-17194	SPP1	2Cytokine-Chemokine	Inverse variance weighted	16	0.932175	0.427369	0.479348	0.999814	0.995538	1.00411
Eye problems/disorders: Macular degeneration || id:ukb-b-17194	TNF	2Cytokine-Chemokine	Inverse variance weighted	8	0.591548	0.301064	0.176361	1.00315	0.991697	1.01473
Eye problems/disorders: Macular degeneration || id:ukb-b-17194	AREG	3Growth factor	Inverse variance weighted	7	0.557734	0.335474	0.81365	0.996868	0.986467	1.00738
Eye problems/disorders: Macular degeneration || id:ukb-b-17194	BMP2	3Growth factor	Inverse variance weighted	6	0.0797624	2.98979e-11	0.0102461	1.02949	0.996557	1.06351
Eye problems/disorders: Macular degeneration || id:ukb-b-17194	BMP6	3Growth factor	Inverse variance weighted	21	0.111215	0.272153	0.57067	0.995668	0.990363	1.001
Eye problems/disorders: Macular degeneration || id:ukb-b-17194	EREG	3Growth factor	Inverse variance weighted	12	0.509442	0.187382	0.630418	0.996942	0.987911	1.00606
Eye problems/disorders: Macular degeneration || id:ukb-b-17194	FGF1	3Growth factor	Inverse variance weighted	9	0.0196064	2.97985e-10	0.0028132	1.02543	1.00403	1.04728
Eye problems/disorders: Macular degeneration || id:ukb-b-17194	FGF2	3Growth factor	Inverse variance weighted	27	0.127778	0.937329	0.393196	1.00197	0.999434	1.00452
Eye problems/disorders: Macular degeneration || id:ukb-b-17194	FGF7	3Growth factor	Inverse variance weighted	6	0.0606883	0.971652	0.499606	0.989931	0.979517	1.00045
Eye problems/disorders: Macular degeneration || id:ukb-b-17194	GDF15	3Growth factor	Inverse variance weighted	23	0.750818	0.711233	0.73863	1.00043	0.997768	1.0031
Eye problems/disorders: Macular degeneration || id:ukb-b-17194	IGF1	3Growth factor	Inverse variance weighted	27	0.0512936	9.56115e-12	2.19416e-05	1.009	0.99995	1.01813
Eye problems/disorders: Macular degeneration || id:ukb-b-17194	KITLG	3Growth factor	Inverse variance weighted	24	0.531846	0.0988785	0.675492	1.00136	0.997093	1.00565
Eye problems/disorders: Macular degeneration || id:ukb-b-17194	NRG1	3Growth factor	Inverse variance weighted	13	0.607077	0.580236	0.230971	1.00148	0.995864	1.00712
Eye problems/disorders: Macular degeneration || id:ukb-b-17194	PGF	3Growth factor	Inverse variance weighted	10	0.0773865	8.70727e-12	0.00159445	1.0211	0.997709	1.04504
Eye problems/disorders: Macular degeneration || id:ukb-b-17194	VEGFA	3Growth factor	Inverse variance weighted	17	0.259251	0.658413	0.900683	1.00197	0.998552	1.00539
Eye problems/disorders: Macular degeneration || id:ukb-b-17194	VEGFC	3Growth factor	Inverse variance weighted	7	0.487667	0.936068	0.552474	0.995937	0.984553	1.00745
Eye problems/disorders: Macular degeneration || id:ukb-b-17194	ANGPT1	4Intercellular signal molecule	Inverse variance weighted	26	0.584641	0.355466	0.110247	0.998552	0.993375	1.00375
Eye problems/disorders: Macular degeneration || id:ukb-b-17194	ANGPTL4	4Intercellular signal molecule	Inverse variance weighted	5	0.862399	0.721357	0.371128	1.00042	0.995717	1.00514
Eye problems/disorders: Macular degeneration || id:ukb-b-17194	DKK1	4Intercellular signal molecule	Inverse variance weighted	33	0.984119	0.0920506	0.805052	0.99995	0.995054	1.00487
Eye problems/disorders: Macular degeneration || id:ukb-b-17194	EDN1	4Intercellular signal molecule	Inverse variance weighted	8	0.123676	1.14026e-13	0.595135	1.02555	0.993133	1.05902
Eye problems/disorders: Macular degeneration || id:ukb-b-17194	ESM1	4Intercellular signal molecule	Inverse variance weighted	29	0.742311	0.554252	0.0220624	0.999326	0.995321	1.00335
Eye problems/disorders: Macular degeneration || id:ukb-b-17194	GMFG	4Intercellular signal molecule	Inverse variance weighted	7	0.80154	0.615803	0.700151	0.998659	0.988263	1.00916
Eye problems/disorders: Macular degeneration || id:ukb-b-17194	ANG	5Miscellaneous	Inverse variance weighted	29	0.530377	0.728813	0.994608	1.00118	0.997499	1.00487
Eye problems/disorders: Macular degeneration || id:ukb-b-17194	CD55	5Miscellaneous	Inverse variance weighted	30	0.648058	0.0401741	0.323486	1.00082	0.997317	1.00433
Eye problems/disorders: Macular degeneration || id:ukb-b-17194	GEM	5Miscellaneous	Inverse variance weighted	29	0.217986	0.730574	0.473553	1.00153	0.999095	1.00398
Eye problems/disorders: Macular degeneration || id:ukb-b-17194	ICAM1	5Miscellaneous	Inverse variance weighted	19	0.935046	0.235221	0.835841	1.00009	0.998042	1.00213
Eye problems/disorders: Macular degeneration || id:ukb-b-17194	ICAM3	5Miscellaneous	Inverse variance weighted	13	0.00596025	5.89177e-10	0.00891012	1.01525	1.00436	1.02626
Eye problems/disorders: Macular degeneration || id:ukb-b-17194	IGFBP7	5Miscellaneous	Inverse variance weighted	23	0.854415	0.540401	0.364215	1.00029	0.997177	1.00342
Eye problems/disorders: Macular degeneration || id:ukb-b-17194	LCP1	5Miscellaneous	Inverse variance weighted	11	0.488724	0.459045	0.741813	1.00259	0.995269	1.00997
Eye problems/disorders: Macular degeneration || id:ukb-b-17194	NAP1L4	5Miscellaneous	Inverse variance weighted	8	0.266249	0.538319	0.638169	0.996612	0.990667	1.00259
Eye problems/disorders: Macular degeneration || id:ukb-b-17194	PECAM1	5Miscellaneous	Inverse variance weighted	16	0.00817079	2.48389e-11	0.0176252	1.0114	1.00294	1.01993
Eye problems/disorders: Macular degeneration || id:ukb-b-17194	C3_C3	6Protease inhibitors	Inverse variance weighted	15	0.111932	0.657192	0.28506	1.00536	0.998755	1.01201
Eye problems/disorders: Macular degeneration || id:ukb-b-17194	C3_C3a	6Protease inhibitors	Inverse variance weighted	12	0.918717	0.175425	0.0363926	0.999518	0.99031	1.00881
Eye problems/disorders: Macular degeneration || id:ukb-b-17194	C3_C3b	6Protease inhibitors	Inverse variance weighted	10	0.000136971	0.501436	0.421706	1.02389	1.01154	1.03639
Eye problems/disorders: Macular degeneration || id:ukb-b-17194	C3_C3d	6Protease inhibitors	Inverse variance weighted	9	0.142637	2.00217e-09	0.0126066	1.01532	0.994889	1.03618
Eye problems/disorders: Macular degeneration || id:ukb-b-17194	C3_iC3b	6Protease inhibitors	Inverse variance weighted	16	0.279945	0.39032	0.066033	1.0039	0.996838	1.01101
Eye problems/disorders: Macular degeneration || id:ukb-b-17194	CST4	6Protease inhibitors	Inverse variance weighted	32	0.726424	0.874404	0.48884	0.999551	0.997036	1.00207
Eye problems/disorders: Macular degeneration || id:ukb-b-17194	IGFBP1	6Protease inhibitors	Inverse variance weighted	14	0.762978	0.589654	0.315962	0.999117	0.993397	1.00487
Eye problems/disorders: Macular degeneration || id:ukb-b-17194	IGFBP2	6Protease inhibitors	Inverse variance weighted	22	0.965907	0.914764	0.715977	1.00012	0.994424	1.00586
Eye problems/disorders: Macular degeneration || id:ukb-b-17194	IGFBP3	6Protease inhibitors	Inverse variance weighted	30	0.0930626	0.462543	0.931579	0.996617	0.992684	1.00057
Eye problems/disorders: Macular degeneration || id:ukb-b-17194	IGFBP4	6Protease inhibitors	Inverse variance weighted	10	0.437221	0.903817	0.468717	1.00332	0.994972	1.01173
Eye problems/disorders: Macular degeneration || id:ukb-b-17194	IGFBP5	6Protease inhibitors	Inverse variance weighted	10	0.435489	0.352281	0.664906	1.00371	0.994414	1.01309
Eye problems/disorders: Macular degeneration || id:ukb-b-17194	IGFBP6	6Protease inhibitors	Inverse variance weighted	15	0.735046	0.390802	0.258168	0.998861	0.992287	1.00548
Eye problems/disorders: Macular degeneration || id:ukb-b-17194	SERPINB4	6Protease inhibitors	Inverse variance weighted	16	0.172832	0.848386	0.93065	1.00473	0.997934	1.01158
Eye problems/disorders: Macular degeneration || id:ukb-b-17194	SERPINE1	6Protease inhibitors	Inverse variance weighted	12	0.332273	0.0786653	0.989578	0.995337	0.985977	1.00479
Eye problems/disorders: Macular degeneration || id:ukb-b-17194	SERPINE2	6Protease inhibitors	Inverse variance weighted	32	0.954444	0.14407	0.606463	0.999935	0.997713	1.00216
Eye problems/disorders: Macular degeneration || id:ukb-b-17194	TIMP2	6Protease inhibitors	Inverse variance weighted	14	0.877147	0.0318191	0.132331	1.00065	0.992397	1.00898
Eye problems/disorders: Macular degeneration || id:ukb-b-17194	ITPKA	7Protein modifying enzymes	Inverse variance weighted	15	0.101463	9.50322e-13	0.0177846	1.01244	0.997571	1.02753
Eye problems/disorders: Macular degeneration || id:ukb-b-17194	MIF	7Protein modifying enzymes	Inverse variance weighted	8	0.786537	0.778494	0.937458	0.998756	0.989795	1.0078
Eye problems/disorders: Macular degeneration || id:ukb-b-17194	CTNNB1	8Transcription factors and regulators	Inverse variance weighted	19	3.89e-05	0.806731	0.428379	1.0124	1.00648	1.01837
Eye problems/disorders: Macular degeneration || id:ukb-b-17194	ETS2	8Transcription factors and regulators	Inverse variance weighted	16	0.908181	5.54884e-16	0.330728	1.00062	0.990208	1.01113
Eye problems/disorders: Macular degeneration || id:ukb-b-17194	HMGB1	8Transcription factors and regulators	Inverse variance weighted	12	0.766965	0.458933	0.924808	1.00097	0.994551	1.00744
Eye problems/disorders: Macular degeneration || id:ukb-b-17194	JUN	8Transcription factors and regulators	Inverse variance weighted	13	0.00806358	2.7911e-11	0.135087	1.01372	1.00355	1.02398
Eye problems/disorders: Macular degeneration || id:ukb-b-17194	ACVR1B	9Transmembrane signal receptors	Inverse variance weighted	11	0.104089	6.06127e-13	2.16901e-05	1.0171	0.996515	1.03811
Eye problems/disorders: Macular degeneration || id:ukb-b-17194	AXL	9Transmembrane signal receptors	Inverse variance weighted	22	0.721727	0.107324	0.391775	1.00059	0.99735	1.00384
Eye problems/disorders: Macular degeneration || id:ukb-b-17194	CD9	9Transmembrane signal receptors	Inverse variance weighted	16	0.00109553	9.09868e-08	0.0506225	1.01306	1.0052	1.02098
Eye problems/disorders: Macular degeneration || id:ukb-b-17194	CSF2RB	9Transmembrane signal receptors	Inverse variance weighted	15	8.18e-05	0.64036	0.279709	1.01895	1.00947	1.02851
Eye problems/disorders: Macular degeneration || id:ukb-b-17194	EGF	9Transmembrane signal receptors	Inverse variance weighted	11	0.713501	0.653855	0.543253	0.998728	0.991967	1.00554
Eye problems/disorders: Macular degeneration || id:ukb-b-17194	EGFR	9Transmembrane signal receptors	Inverse variance weighted	11	0.00914623	4.62069e-09	0.813275	1.01655	1.00408	1.02918
Eye problems/disorders: Macular degeneration || id:ukb-b-17194	FAS	9Transmembrane signal receptors	Inverse variance weighted	22	0.625142	0.629067	0.619374	0.999086	0.995429	1.00276
Eye problems/disorders: Macular degeneration || id:ukb-b-17194	IL6ST	9Transmembrane signal receptors	Inverse variance weighted	33	0.986679	0.964072	0.922852	1.00003	0.996716	1.00335
Eye problems/disorders: Macular degeneration || id:ukb-b-17194	ITGA2	9Transmembrane signal receptors	Inverse variance weighted	11	0.906661	0.277524	0.752694	0.999498	0.991135	1.00793
Eye problems/disorders: Macular degeneration || id:ukb-b-17194	PLAUR	9Transmembrane signal receptors	Inverse variance weighted	29	0.335325	1.69509e-11	0.629626	1.00299	0.996912	1.00911
Eye problems/disorders: Macular degeneration || id:ukb-b-17194	SELPLG	9Transmembrane signal receptors	Inverse variance weighted	48	0.318484	0.332855	0.404104	1.00122	0.998824	1.00362
Eye problems/disorders: Macular degeneration || id:ukb-b-17194	TNFRSF11B	9Transmembrane signal receptors	Inverse variance weighted	25	0.759755	0.677	0.408825	1.0006	0.996772	1.00444
Eye problems/disorders: Macular degeneration || id:ukb-b-17194	TNFRSF1A	9Transmembrane signal receptors	Inverse variance weighted	19	0.346135	0.0934576	0.112287	0.996732	0.989968	1.00354
Eye problems/disorders: Macular degeneration || id:ukb-b-17194	TNFRSF1B	9Transmembrane signal receptors	Inverse variance weighted	27	0.148152	2.1742e-09	0.101088	1.0067	0.997629	1.01586
